# Supplementary material for: Body mass index and obesity-related behaviors in African American church-based networks: A social network analysis
Source: PLoS One. 2023 Mar 13;18(3):e0281145. doi: 10.1371/journal.pone.0281145 (PMC10010537; doi:10.1371/journal.pone.0281145)
Supplement: S1 Dataset — (XLSX) [file pone.0281145.s002.xlsx]

## Sheet: Final data
SubID	DataID	SD1	SD2a	SD3	SD5	SD8	SD9	SD10	SD11	SD12	SD13	CF1-4,8	CF5	CF6	CF7	CF9	CF10	CF_Com	PF01	PF02	PF03	PF04-05	PF06-09	PF10-18	NS1-5	NS6-12	NS13-15	NS16-18	NS19-22	NS23-26	NS_Total	DBAS_F1	DBAS_F2	DBAS_F3	DBAS_F4	DBAS	EATS	ESTCALFAT	TWA_Vig	TWA_Mod	TWA_Light	TWA_Sit	TWA_Sleep	TWA_total	ST(Yester)	ST(Daily)	PSQI_1	PSQI_2	PSQI_3
SubID	DataID	Gender	Age	maritalStatus	Race	currentWork	education	residence	liveWithIncome	annualIncome	hasCar	CVD	kidney	diabetes	lung	arthritis	Depression	Comorbid	healthstatus	doingweightlose	satisfied	Diet self-efficacy	Perceived barriers eating	exercise self-efficacy	Aesthetic quality	Walking environment	Availability of healthy foods	Safety	Social cohesion	Violence	Total	consequences of insomnia	worry about sleep	sleep expectations	medication	total	Total	Total	TWA_Vig	TWA_Mod	TWA_Light	TWA_Sit	TWA_Sleep	TWA_total	YesterdayScreenHrs	DailyScreenHrs	Subjective sleep q	sleep latency	SleepDuration
101	1	2	51	1	1	1	10	1	2	6	1	1	0	0	0	0	0	1	3	0	1	8	12	42	23	20	12	15	15	16	101	9	6.33333	7	4	6.8125	1.187	35.561	147	112.5	135	37	36	467.5	6	11	2	2	2
102	2	1	52	6	1	4	8	3	4	1	0	1	0	0	0	1	1	3	2	0	3	6	14	32	13	22	7	9	11	13	75	5	3.83333	3.5	5	4.375	1.678	32.9368	0	184.5	0	97	27	308.5	7	4	1	2	2
103	3	1	65	3	1	2	10	2	3	2	1	1	0	1	0	1	0	3	2	0	3	8	12	47	20	22	11	11	16	15	95	2.2	5	4.5	3.33333	3.75	4.20725	38.1259	28	328.5	90	22	35.1	503.6	4	5	1	1	0
104	4	1	35	1	1	1	9	1	4	2	1	0	0	0	0	0	0	0	4	1	3	7	9	21	21	32	15	10	11	16	105	3	3.66667	4.5	1.33333	3.125	5.41825	34.7763	392	252	42	14	25.2	725.2	4	3	1	0	1
105	5	2	34	1	1	1	12	1	1	6	1	0	0	0	1	0	0	1	4	0	4	6	8	35	16	27	11	12	12	16	94	2.2	4.66667	5	0	3.0625	3.05305	34.3898	48.44	17.28	124.56	67.28	43.596	301.156	9	10	2	1	2
106	6	2	42	4	1	4	7	3	5	1	0	0	0	1	0	0	1	2	3	1	5	10	12	5	18	27	6	6	9	16	82	5.2	0	9.5	3	3.375	0.62815	34.2715	147	220.5	21	35	50.4	473.9	2	3	1	2	1
107	7	2	82	2	1	2	2	1	3	2	1	1	0	0	0	1	0	2	3	0	4	10	12	36	25	26	9	12	15	16	103	0	0	0	0	0	1.56275	33.2874	63	126	120	42	44.1	395.1	1	3	0	0	0
108	8	2	46	4	1	2	7	3	4	1	1	1	0	0	0	0	0	1	3	0	1	5	15	21	20	23	9	6	12	14	84	7.8	9.5	10	6.66667	8.5	1.26355	34.731	0	76.0909	166.909	61.6364	30.4364	335.073	3	5	3	2	3
109	9	2	44	1	1	1	10	1	1	5	1	0	0	1	0	1	0	2	1	1	2	6	7	73	23	20	10	14	12	16	95	4.8	5	10	3.33333	5.25	7.41415	28.2418	113.098	72.7059	142.353	31.2941	51.2471	410.698	0	8	3	0	2
110	10	2	44	5	1	1	8	3	5	2	1	1	0	0	1	1	0	3	2	0	1	8	14	48	19	28	9	8	12	12	88	3	2	3	1.33333	2.3125	1.447	36.2027	0	120.96	161.28	40.32	42.336	364.896	9	2	2	1	2
111	11	1	53	3	1	1	7	3	3	3	1	0	0	0	0	0	0	0	4	1	4	9	12	53	19	27	12	10	15	13	96	7.6	6	3.5	7.66667	6.5	2.177	45.5929	28	216	150	32	30.6	456.6	10	10	1	1	2
112	12	2	24	4	1	1	9	1	3	6	1	0	0	0	0	0	0	0	4	0	5	6	16	44	25	26	6	13	17	16	103	6.4	5	9.5	1	5.25	0.4978	31.6425	0	63	126	42	63	294	4	3	1	2	2
113	13	2	24	4	1	1	10	3	3	7	1	0	0	0	1	0	0	1	3	1	2	6	14	30	16	27	9	8	12	10	82	2.8	3.66667	5.5	3.33333	3.5625	1.62335	32.898	63	126	120	42	44.1	395.1	2	5	0	1	0
114	14	2	22	6	1	1	10	3	4	1	1	1	0	0	0	0	0	1	2	0	3	8	8	38	5	16	5	4	8	10	48	5.2	3.66667	4.5	3	4.125	4.4735	36.7715	98	94.5	168	28	44.1	432.6	3	4	1	0	1
115	15	2	61	1	1	1	9	1	4	3	1	0	0	0	1	1	0	2	2	0	2	4	14	51	14	16	6	5	11	13	65	5.8	5.5	4.5	3.33333	5.0625	7.9869	34.5676	0	59.4545	119.273	61.9394	47.7818	288.448	7	9	2	2	2
116	16	2	61	2	1	2	12	2	2	3	1	1	0	0	0	1	1	3	3	0	1	3	12	68	25	27	13	15	12	16	108	2	1.33333	3.5	2.66667	2.0625	3.09	34.4147	0	157.5	174	33	37.8	402.3	4	4	1	1	1
117	17	2	59	5	1	4	9	4	5	1	1	1	0	0	0	1	1	3	3	1	2	9	12	55	19	20	12	12	15	13	91	3.4	1.16667	10	0.666667	2.875	2.34925	40.3439	179.773	145.432	145.091	29.3182	29.0864	528.7	5	5	0	0	0
118	18	2	29	4	1	1	11	4	2	4	1	0	0	0	0	0	0	0	3	1	2	8	13	62	20	25	4	12	15	16	92	1.8	2.66667	4	2	2.4375	0.6485	31.8211	65.5455	84.2727	193.091	28.0909	42.7091	413.709	7	10	1	1	2
119	19	2	59	6	1	1	10	3	3	2	1	0	0	0	0	0	0	0	3	0	1	6	15	43	19	21	7	11	14	16	88	6.2	6.16667	2.5	3.33333	5.1875	0.201	32.9803	14	112.5	162	47	36	371.5	5	5	1	2	2
120	20	2	51	4	1	1	7	1	3	2	1	0	0	1	0	0	0	1	4	1	2	6	14	46	18	20	6	14	16	16	90	0.4	0.166667	3.5	0	0.625	0.3774	30.4602	42	121.5	135	48	37.8	384.3	4	4	0	0	2
121	21	1	40	6	4	4	9	3	4	1	1	0	0	0	0	0	0	0	4	1	2	6	15	72	16	21	8	11	14	16	86	5.8	7.66667	8	4	6.4375	2.10325	33.5731	140	148.5	99	41	36.9	465.4	5	5	1	2	2
123	22	2	50	4	1	2	9	3	4	7	1	1	0	0	0	0	0	1	3	1	1	6	12	90	20	34	14	13	14	16	111	7.4	8.83333	9	0	6.75	15.5355	26.9142	175	180	0	41	55.8	451.8	4	6	1	2	1
124	23	2	31	1	1	5	12	2	2	7	1	0	0	0	1	0	0	1	2	0	3	9	10	36	21	26	7	11	15	16	96	2.2	1	8	1	2.25	4.0712	31.3405	0	144	42	66	50.4	302.4	0	2	1	1	0
125	24	1	53	4	1	1	10	2	3	3	1	1	0	0	0	0	0	1	2	0	4	5	13	50	23	34	12	11	17	16	113	0.6	5	7	0	2.9375	1.4595	34.926	0	193.154	117.692	36.0769	44.7923	391.715	3	4	0	2	1
126	25	2	48	1	1	1	12	1	3	6	1	0	0	0	0	0	0	0	2	0	2	2	12	49	20	28	11	12	12	16	99	5.6	6	10	2.33333	5.6875	0.92675	32.5429	70	189	138	35	31.5	463.5	6	7	2	1	2
127	26	2	22	4	1	6	9	4	1	6	1	0	0	0	0	0	0	0	4	1	4	10	11	32	22	29	11	13	15	16	106	7.8	2.66667	10	3.33333	5.3125	2.01255	33.5557	140	63	111	26	63.9	403.9	3	4	0	1	0
128	27	2	45	1	1	1	12	1	2	5	1	0	0	1	0	1	0	2	3	1	2	8	11	52	22	17	6	4	15	16	80	4.8	2	10	4.33333	4.3125	8.25555	28.6455	0	94.5	264	24	31.5	414	2	3	2	1	3
129	28	1	52	5	1	2	9	4	3	2	1	1	0	0	0	0	0	1	3	0	2	7	13	33	19	27	9	12	16	16	99	2.8	3.16667	4.5	2	3	1.5655	34.6106	0	252	126	28	37.8	443.8	4	4	1	1	2
130	29	2	60	1	1	5	10	3	3	3	0	1	0	0	0	1	0	2	3	1	1	7	15	36	23	31	9	10	15	16	104	3	1.83333	6.5	5.66667	3.5	0.2275	32.1146	119	117	102	42	44.1	424.1	6	6	1	2	0
131	30	2	66	1	1	3	7	1	5	7	1	1	0	1	0	1	1	4	3	1	1	7	14	32	19	16	8	6	14	16	79	2.6	3.83333	10	2.66667	4	0.7103	30.8556	0	148.5	198	44	22.5	413	6	6	1	0	0
132	31	1	53	5	1	1	10	1	3	6	1	1	0	0	0	0	0	1	3	1	2	10	10	65	19	24	6	12	13	16	90	5	4.16667	8	6.33333	5.3125	1.86015	37.0996	14	117	48	72	46.8	297.8	5	5	1	0	1
134	32	1	52	5	1	1	12	3	2	3	1	0	0	1	0	0	0	1	3	1	3	7	12	64	16	25	8	9	12	10	80	0	4.5	4.5	0.666667	2.375	1.57575	36.4063	210	153	132	11	44.1	550.1	2	3	1	0	0
135	33	2	57	5	1	2	7	2	4	1	1	0	0	0	0	1	0	1	4	0	2	4	16	36	12	19	6	5	13	11	66	3.4	4.66667	3	4.33333	4	0.9774	33.4046	0	234	111	37	37.8	419.8	9	8	2	2	2
136	34	1	60	5	1	3	6	3	5	1	0	0	0	0	0	1	1	2	2	0	2	4	13	54	19	23	10	6	9	12	79	6.2	6.33333	4	6.66667	6.0625	0.75975	32.1129	51.1304	131.478	43.8261	73.0435	39.4435	338.922	7	9	2	2	3
137	35	2	70	5	1	3	10	3	3	2	1	0	0	0	0	1	0	1	2	1	2	7	14	78	19	28	10	6	14	13	90	5	3	7	0	3.5625	0.32915	28.6186	245	180	87	29	31.5	572.5	4	5	1	1	2
139	36	2	59	5	1	2	12	1	3	2	1	0	0	0	0	1	0	1	4	0	4	7	14	71	23	29	3	12	18	16	101	5.6	2.5	6	1.66667	3.75	1.3144	30.645	0	0	231	49	37.8	317.8	6	6	1	3	1
140	37	1	31	1	1	1	12	2	2	4	1	0	0	0	0	0	0	0	3	0	2	7	9	53	19	28	12	11	12	12	94	0.8	1.66667	5.5	1.33333	1.8125	0.38525	33.6997	0	0	150	51	60.3	261.3	14	14	1	1	0
141	38	1	67	1	1	3	10	1	2	6	1	1	0	1	0	0	0	2	3	0	2	3	10	48	19	28	13	8	15	12	95	3	3.66667	1.5	2.33333	2.9375	3.3355	34.3672	245	157.5	90	40	25.2	557.7	4	2	1	1	1
142	39	2	42	1	1	1	12	1	3	5	1	0	0	0	0	0	0	0	3	1	2	9	9	58	7	21	6	3	5	7	49	4.8	4.66667	6.5	2.33333	4.5	4.059	31.2587	126	166.5	87	42	37.8	459.3	7	5	2	0	2
143	40	2	66	5	1	2	10	1	3	4	1	1	0	0	0	1	0	2	2	1	1	6	8	47	16	31	13	13	20	16	109	8.4	1.66667	7	0	4.125	2.8869	29.5303	28	73.8	34.8	88.4	42.84	267.84	1	0	1	1	1
144	41	2	70	2	1	5	12	1	3	6	1	1	1	1	0	1	0	4	4	0	5	10	12	27	25	27	10	12	16	16	106	5.8	3	5	3.33333	4.1875	0.9509	36.9871	49	81	114	50	49.5	343.5	9	9	0	0	1
145	42	2	73	2	1	3	10	1	5	2	1	1	0	1	0	1	0	3	3	1	1	7	14	84	25	28	12	11	15	16	107	7.8	3.33333	2	0	3.9375	6.6205	27.8877	161	148.5	99	33	41.4	482.9	3	4	1	2	2
146	43	2	71	1	1	3	12	1	1	6	1	1	0	0	0	1	0	2	3	0	1	4	11	37	21	25	10	9	15	13	93	5.2	4.66667	5.5	3.66667	4.75	1.57015	53.5049	0	126	141	51	37.8	355.8	7	7	1	2	2
147	44	2	77	2	1	2	9	1	2	3	1	1	1	1	0	1	0	4	2	0	2	6	12	30	14	23	9	6	13	10	75	1.4	1.5	6.5	0	1.8125	0.59925	29.5166	0	81	192	37	44.1	354.1	9	8	0	0	1
148	45	2	49	1	1	1	12	1	1	6	1	0	0	0	0	0	0	0	5	0	4	10	10	16	25	35	12	12	15	15	114	0.2	0.5	5	0.333333	0.9375	2.8879	36.4938	70	126	132	16	63	407	8	10	0	0	0
149	46	2	42	5	1	1	9	3	3	2	0	0	0	0	0	0	0	0	3	1	1	8	9	64	25	34	4	11	13	12	99	2.4	4.5	3	3.33333	3.4375	1.20625	42.4932	0	63	174	37	53.1	327.1	9	7	1	1	2
150	47	2	59	2	1	1	10	2	2	5	1	0	0	0	0	0	0	0	5	0	5	9	7	62	24	30	9	15	16	16	110	6.6	3.5	4.5	3.33333	4.5625	0.75315	33.3828	49	63	105	70	37.8	324.8	8	7	1	3	2
151	48	2	20	4	1	5	7	4	1	1	1	0	0	0	0	0	0	0	5	0	3	8	15	35	19	34	8	11	20	11	103	7.4	6.16667	8	5.66667	6.6875	1.13925	30.2303	0	67.5	87	34	81	269.5	6	8	1	2	2
158	49	1	54	1	1	1	12	1	3	5	1	0	0	0	0	0	0	0	4	1	2	10	6	63	17	27	10	7	16	12	89	2.4	0.666667	1.5	2	1.5625	3.96525	31.323	49	94.5	147	36	49.5	376	8	5	0	1	2
169	50	2	67	1	1	3	10	1	1	3	1	1	0	0	0	0	0	1	3	1	2	8	11	53	21	33	6	12	16	16	104	3	2.33333	4	3.33333	2.9375	1.5359	30.7584	98	117	111	40	45.9	411.9	6	8	1	1	1
171	51	2	69	1	1	3	12	1	3	3	1	1	0	0	1	1	0	3	4	1	2	7	11	88	25	30	12	15	16	16	114	5.8	4.5	5	0	4.125	1.3999	28.9209	196	126	84	28	50.4	484.4	6	6	1	3	1
174	52	2	55	4	1	5	9	3	3	2	0	0	0	0	0	1	1	2	2	0	2	8	13	57	15	25	11	10	12	16	89	2.8	4.66667	5.5	4	4.0625	2.9735	30.6395	147	63	63	70	37.8	380.8	13	13	2	3	2
175	53	2	54	4	1	1	12	1	2	4	1	1	0	0	0	0	0	1	3	0	4	8	9	56	20	21	12	9	14	14	90	5.6	5.83333	9	5.66667	6.125	1.63925	27.4586	0	155.7	126	49.2	37.98	368.88	5	10	3	2	3
176	54	2	83	2	1	3	7	4	3	2	0	1	0	1	0	1	0	3	2	0	1	9	12	65	18	28	12	10	16	15	99	7.4	6.66667	9	3.33333	6.5625	1.9735	31.0226	112	117	36	42	64.8	371.8	4	4	1	2	0
177	55	2	50	4	1	1	9	1	2	6	1	0	0	0	0	0	0	0	4	0	5	10	7	47	24	25	12	12	14	16	103	1.2	2.83333	5	1	2.25	2.49875	33.4624	28	112.5	150	62	24.3	376.8	1	11	2	0	3
178	56	2	58	1	1	4	9	1	3	4	1	1	0	0	0	1	1	3	3	1	4	9	11	54	18	31	12	11	16	16	104	6.6	5.16667	6	4.66667	5.625	4.1099	33.6425	98	153	168	27	33.3	479.3	1	3	1	1	2
179	57	1	52	1	1	1	12	1	3	6	1	0	0	0	0	1	0	1	3	1	2	2	12	12	18	28	9	9	12	10	86	6.8	5.33333	5.5	4.66667	5.6875	5.67025	51.2056	0	45	159	63	37.8	304.8	13	13	1	2	2
183	58	2	29	4	1	1	9	3	4	1	1	0	0	0	0	0	0	0	2	1	2	9	12	50	17	27	12	11	12	14	93	1.2	0	5	0	1	3.65735	37.3386	116.688	170.796	139.276	26.9321	36.0163	489.709	2	4	1	1	2
184	59	1	66	1	1	3	10	1	3	3	1	1	0	1	0	0	0	2	3	1	4	10	12	26	21	33	15	15	20	16	120	4.8	4.16667	6	1	4	4.60525	30.9145	98	108	126	39	44.1	415.1	3	4	0	0	0
185	60	2	57	1	1	1	6	1	3	3	1	1	0	1	0	1	0	3	2	1	2	10	8	38	21	28	12	14	16	15	106	2	2.83333	5	4	3.0625	1.13725	40.4113	0	70.92	201.84	29.6	49.824	352.184	8	6	2	3	0
187	61	2	52	5	1	1	10	1	3	3	1	1	0	0	0	0	0	1	4	1	2	8	9	39	25	35	15	9	14	16	114	8.2	8.5	5	3.33333	7	6.47865	26.8926	0	126	114	65	33.3	338.3	1	2	2	1	2
190	62	2	66	1	1	3	12	1	2	4	1	1	0	0	0	1	0	2	4	0	2	9	11	36	20	28	12	11	16	16	103	4.4	5.5	0	1.66667	3.75	3.8119	29.8527	63	117	111	35	54.9	380.9	7	8	1	2	1
191	63	2	65	1	1	2	10	1	3	5	1	0	0	0	0	0	0	0	4	1	4	9	8	29	20	24	6	10	12	15	87	1.4	2	8	0.666667	2.3125	3.55875	27.4276	105	144	81	52	37.8	419.8	14	16	1	0	2
196	64	2	34	1	1	1	12	1	2	6	1	0	0	0	0	0	0	0	4	1	4	8	11	9	23	30	15	15	12	16	111	0.6	0.5	6.5	0	1.1875	2.38653	35.8239	0	139.5	231	14	41.4	425.9	1	9	0	0	1
201	65	1	70	1	1	3	12	1	1	4	1	1	1	1	1	1	0	5	4	1	2	10	8	60	24	33	6	4	12	16	95	0.4	1.66667	6	0	1.5	2.2905	28.953	147	63	21	60	59.4	350.4	10	11	0	1	0
206	66	2	53	4	1	1	10	1	4	5	1	1	0	0	0	0	0	1	3	1	1	5	16	56	13	27	6	14	15	16	91	1	6.66667	0	2	3.1875	1.07655	32.8213	49	31.5	93	80	38.7	292.2	9	11	2	2	2
207	67	2	62	1	1	3	12	1	1	6	1	1	0	1	0	0	0	2	3	0	1	10	5	30	21	25	12	11	14	16	99	0	0	0	0	0	1.22515	32.1273	49	157.5	99	45	43.2	393.7	4	6	0	1	2
209	68	1	70	1	1	3	7	1	3	7	1	1	0	0	0	1	1	3	2	0	2	4	10	24	19	21	3	12	13	16	84	4.6	5	5.5	6	5.125	0.5959	34.9642	315	166.5	63	34	27.9	606.4	3	3	2	3	0
211	69	2	64	1	1	3	9	1	3	3	1	1	0	1	1	1	0	4	2	1	1	8	15	44	25	21	4	11	19	14	94	8.2	7.16667	4.5	5.66667	6.875	0.9979	32.6521	0	117	117	54	44.1	332.1	6	8	3	3	2
212	70	2	64	5	1	2	10	1	3	3	1	1	0	0	0	0	0	1	3	1	2	9	12	75	20	24	11	12	14	16	97	1.2	1.83333	4	1.33333	1.8125	0.9309	29.9903	147	94.5	117	38	44.1	440.6	3	6	1	1	2
213	71	2	63	1	1	1	7	1	2	3	1	1	0	0	0	0	0	1	3	1	4	9	11	15	21	29	10	11	13	16	100	2	0.833333	4.5	1	1.6875	2.067	29.1955	133	126	117	14	61.2	451.2	2	0	1	1	1
215	72	2	67	2	1	3	7	3	3	7	0	1	0	0	0	1	0	2	3	0	1	2	16	63	19	22	12	3	13	14	83	4.6	5.83333	5	2.66667	4.75	1.4129	29.7435	0	45	27	107	37.8	216.8	4	5	1	0	2
217	73	1	84	1	1	1	10	1	2	4	1	0	0	1	0	0	0	1	4	0	3	4	11	39	25	32	11	14	17	15	114	3.6	2.16667	4.5	2	2.875	0.839	33.2074	0	40.5	63	49	80.1	232.6	6	6	1	2	1
218	74	2	57	5	1	1	9	3	5	2	1	0	0	0	0	0	0	0	4	0	4	6	13	57	19	21	6	10	15	16	87	2.8	2.5	4	1	2.5	0.49865	38.9709	154	99	174	24	37.8	488.8	2	12	2	1	3
219	75	1	63	6	1	3	9	3	3	4	1	0	0	0	0	0	0	0	3	0	2	6	16	60	11	19	7	4	10	8	59	3.6	4.16667	3	3	3.625	0.69325	31.841	154	81	96	24	64.8	419.8	4	3	1	1	1
220	76	1	69	1	1	3	7	1	2	6	1	1	0	0	0	1	0	2	3	1	4	10	8	80	17	25	11	8	14	13	88	0	3.33333	10	3.33333	3.125	0.77825	33.8169	98	171	60	72	21.6	422.6	6	6	0	2	1
221	77	2	55	5	1	1	11	3	3	4	1	1	0	0	0	1	0	2	4	1	4	10	10	46	19	22	12	7	12	11	83	3.2	2.5	6	1.33333	2.9375	5.53015	37.3749	42	27	57	95	37.8	258.8	4	7	0	1	2
223	78	2	27	4	1	1	9	3	4	2	1	0	0	0	1	0	0	1	3	1	3	8	20	48	17	25	8	13	17	15	95	7.6	4.16667	8	2.33333	5.375	2.53025	34.9358	210.764	84.4364	49.7455	49.3091	47.9127	442.167	2	2	1	1	1
224	79	2	45	1	1	1	12	1	3	6	1	0	0	0	0	0	0	0	4	1	3	8	11	23	14	22	6	6	15	11	74	1.6	0	5	0	1.125	0.776	34.5632	0	45	156	46	54	301	6	6	1	1	0
227	80	2	65	3	1	6	7	3	3	1	0	1	0	0	0	1	0	2	2	0	4	9	16	41	13	27	14	4	11	14	83	4.6	4.33333	6.5	5.66667	4.9375	3.03	32.567	28	193.5	30	47	57.6	356.1	2	5	1	1	0
228	81	2	67	1	1	3	9	1	5	4	1	1	0	1	0	0	0	2	3	1	2	3	11	83	14	28	12	12	16	16	98	3.4	1	5	2	2.4375	4.13525	30.1274	49	63	21	70	63	266	5	5	1	1	0
229	82	1	68	1	1	6	10	5	2	4	1	0	0	0	1	1	0	2	5	1	5	8	4	0	19	27	12	12	13	16	99	1.6	3.66667	3	4	3	1.2311	31.2	63	126	120	42	44.1	395.1	3	3	0	0	0
230	83	2	70	2	1	3	8	1	2	3	1	1	0	0	0	1	0	2	3	0	3	9	9	43	11	15	3	3	4	7	43	4.2	2.83333	3.5	3.66667	3.5	5.25	37.1426	166.667	57.4286	38.8571	50.2857	61.3714	374.61	4	5	1	1	1
231	84	1	80	5	1	3	8	3	3	3	1	1	0	0	0	1	0	2	3	0	4	6	13	41	11	12	3	3	4	7	40	5	4.33333	6.5	4.33333	4.8125	2.61725	30.1433	0	126	63	70	44.1	303.1	8	7	1	1	0
233	85	2	21	6	1	5	7	5	6	1	1	0	0	0	0	0	0	0	4	0	5	8	11	39	15	20	8	9	11	12	75	5.2	4	7	5	4.9375	5.04525	32.3101	163.826	114.708	96.8944	21.3168	58.9416	455.687	8	8	1	2	2
241	86	1	59	1	1	4	9	1	3	3	1	1	0	1	0	0	0	2	3	1	4	3	9	54	18	27	9	12	13	16	95	9.4	9.5	9.5	9.33333	9.4375	1.9755	30.6702	0	72	138	42	57.6	309.6	4	4	1	1	2
242	87	2	62	5	1	1	12	1	2	5	1	1	0	0	0	0	0	1	3	1	4	8	13	41	24	30	12	12	15	16	109	6	5	10	3	5.5625	3.45215	30.6907	147	378	63	28	12.6	628.6	7	7	1	3	2
243	88	2	69	1	1	3	12	1	2	5	1	1	0	1	0	1	0	3	2	0	1	9	13	57	21	33	10	13	17	13	107	7.4	4.5	10	3.33333	5.875	0.613	28.1907	49	378	105	7	31.5	570.5	5	5	1	0	0
245	89	2	41	1	1	5	9	3	4	3	1	1	0	0	0	0	0	1	4	0	2	5	16	52	13	26	12	10	13	12	86	2.8	5.83333	0	5.33333	4.0625	1.5192	32.6518	175	108	132	24	45.9	484.9	2	5	1	0	2
246	90	2	47	5	1	1	12	1	2	5	1	0	0	0	0	0	0	0	4	1	4	8	11	51	21	29	10	9	14	11	94	5.8	2.16667	4	2	3.5	0.830525	30.8171	77	18	180	40	47.7	362.7	5	9	1	1	2
247	91	2	40	4	1	1	12	1	1	6	1	0	0	0	0	0	0	0	4	0	4	9	10	19	24	29	15	12	14	14	108	5.8	4.16667	8	4.66667	5.25	3.9175	35.4444	28	22.5	228	46	33.3	357.8	10	9	1	3	2
248	92	2	33	1	1	1	12	1	3	4	1	1	0	0	1	0	0	2	2	0	3	10	9	90	16	24	11	4	11	8	74	7.6	4	9	3.33333	5.625	4.3695	37.0017	49	31.5	273	14	44.1	411.6	7	10	1	2	1
249	93	1	35	1	1	1	9	1	3	4	1	0	0	0	0	0	0	0	4	1	4	9	11	34	15	27	12	10	14	14	92	2.8	2	6.5	1	2.625	2.595	40.1199	63	40.5	126	59	44.1	332.6	4	7	0	0	0
250	94	2	45	6	1	4	10	3	5	1	0	0	0	0	0	0	0	0	4	1	1	9	11	37	16	18	4	9	13	12	72	5	2.66667	8.5	1	3.8125	3.36715	29.3252	98	81	126	38	50.4	393.4	1	5	1	0	0
252	95	2	66	1	1	3	12	1	2	6	1	0	0	0	0	1	0	1	4	1	2	6	15	83	22	30	12	9	16	15	104	3	1.66667	5	0.333333	2.25	5.06805	37.7532	70	121.5	99	35	56.7	382.2	3	3	0	1	1
253	96	2	65	2	1	1	10	1	4	5	1	1	0	0	0	1	0	2	2	1	1	5	12	15	23	25	12	12	13	16	101	7.2	7.83333	8	4.66667	7.0625	2.06565	38.7477	49	67.5	102	77	31.5	327	8	9	3	1	2
254	97	2	62	1	1	1	7	1	2	4	1	0	0	0	0	1	0	1	4	1	5	2	12	30	20	29	10	9	16	16	100	4.4	4	4.5	2.33333	3.875	2.32755	35.7755	0	283.5	42	49	37.8	412.3	3	5	1	0	2
255	98	2	78	1	1	3	9	1	4	1	1	1	0	0	0	0	0	1	3	0	1	2	12	18	21	28	6	13	20	16	104	2.4	4	7	3.66667	3.8125	3.5778	31.7745	90.2222	276	70	20.8889	44.6	501.711	2	2	0	1	0
256	99	2	73	2	1	3	11	3	3	1	1	1	1	0	0	1	0	3	3	0	1	7	14	51	14	16	8	4	11	13	66	4.2	2.83333	6.5	2.66667	3.6875	3.96775	27.4729	0	87	178	70	17.4	352.4	4	5	1	2	1
257	100	1	62	1	1	3	7	1	3	5	1	1	0	1	0	0	1	3	2	1	2	7	12	54	20	24	9	11	16	12	92	2.4	3.16667	3	2.66667	2.8125	4.635	34.5935	161	162	63	37	45.9	468.9	6	7	1	1	1
259	101	2	46	1	1	1	12	1	3	6	1	1	0	0	0	1	0	2	3	1	3	8	13	5	25	24	10	10	20	16	105	4.8	4.16667	4	4.33333	4.375	2.49405	32.7168	0	63	153	56	42.3	314.3	4	3	1	3	2
260	102	2	54	4	1	5	10	1	5	1	1	1	0	0	1	1	0	3	2	0	2	2	13	61	10	11	7	3	4	4	39	7.2	8.66667	7.5	7	7.75	4.56075	34.9974	0	0	147	69	45	261	5	6	3	3	3
261	103	2	56	4	1	5	9	1	1	7	1	1	0	1	0	1	0	3	3	0	2	8	14	24	15	28	12	9	15	12	91	4	5.5	7	2.66667	4.6875	1.79525	32.7766	0	90	99	46	62.1	297.1	9	7	1	1	2
262	104	2	39	1	1	1	9	1	4	5	1	0	0	0	0	0	0	0	3	1	1	6	14	54	23	30	10	13	16	16	108	5.6	3.66667	6	3.66667	4.5625	0.9759	32.5226	77	81	150	38	45.9	391.9	4	5	1	2	2
263	105	1	45	1	1	1	8	1	2	4	1	0	0	0	0	0	0	0	4	1	4	8	10	28	18	12	8	11	14	16	79	8.4	8.5	8	6.66667	8.0625	1.20575	30.6205	266	189	84	14	41.4	594.4	6	8	1	1	1
265	106	2	46	1	1	1	12	1	2	6	1	0	0	0	0	1	0	1	4	1	2	10	10	88	22	32	11	11	16	16	108	4.2	2.66667	6.5	3.66667	3.8125	2.567	30.2687	112	103.5	159	18	52.2	444.7	2	2	1	0	1
266	107	2	19	4	1	6	7	5	1	1	1	0	0	0	0	0	0	0	5	0	4	9	5	67	21	28	11	12	15	14	101	4.2	3.66667	6	3.66667	4.125	2.45425	40.5082	0	72	75	70	51.3	268.3	10	10	1	1	2
267	108	2	34	4	1	1	10	2	4	2	1	0	0	0	0	0	0	0	3	1	2	6	14	37	18	25	8	12	15	15	93	5.2	4.33333	7.5	3.33333	4.8125	8.92745	31.0931	49	265.5	117	21	37.8	490.3	2	6	2	1	2
271	109	1	37	4	1	5	7	1	3	6	1	0	1	0	0	0	0	1	3	0	2	9	16	75	22	33	8	11	17	15	106	3.2	1.16667	5	3.33333	2.6875	1.09915	31.6484	133	126	138	21	48.6	466.6	3	5	1	3	0
272	110	2	73	2	1	3	12	1	3	2	1	1	0	1	1	1	0	4	2	0	1	6	12	16	19	25	8	10	16	15	93	2.8	3.66667	10	2	3.875	1.52775	32.0897	0	0	150	50	61.2	261.2	6	7	0	1	0
278	111	2	25	4	1	1	12	1	3	4	1	0	0	0	0	0	0	0	4	0	2	6	11	27	25	25	9	15	20	16	110	6	3.5	10	1.66667	4.75	0.22705	36.2759	84	45	144	38	54	365	3	1	1	0	0
281	112	2	69	5	1	3	12	4	4	2	1	0	0	0	0	1	0	1	3	0	2	7	16	13	20	30	11	9	13	15	98	5.4	0.666667	8	2	3.3125	1.2429	33.2471	0	144	123	40	49.5	356.5	1	5	0	0	1
283	113	2	55	1	1	2	9	3	2	2	1	1	0	0	0	0	1	2	5	1	4	7	12	65	13	27	15	7	20	16	98	6.2	6.33333	9	6.33333	6.625	6.5091	31.7723	398	158.786	116.143	16.8571	18.2571	708.043	13	12	0	1	3
284	114	2	30	4	1	1	8	2	1	2	1	0	0	0	0	0	0	0	3	1	3	6	12	50	15	24	10	13	20	12	94	5	5	10	6	5.8125	5.49275	33.5343	49	31.5	210	42	37.8	370.3	10	3	2	2	2
285	115	2	20	4	4	5	9	4	2	7	1	0	0	0	0	0	0	0	4	1	4	8	11	44	20	35	15	15	20	16	121	5.8	3.33333	8	1.66667	4.375	2.16875	38.9165	357	148.5	63	32	27.9	628.4	2	8	0	0	0
286	116	2	19	6	3	2	9	4	2	4	1	0	0	0	0	0	0	0	3	0	3	6	12	12	24	34	15	15	20	16	124	3.8	4.33333	10	0	4.0625	9.111	42.1832	217	139.5	105	26	40.5	528	4	5	2	2	2
287	117	2	42	4	1	1	12	1	1	6	1	0	0	0	0	0	0	0	4	0	5	10	7	42	22	29	12	8	16	16	103	6.8	3.5	2.5	2.33333	4.1875	2.68915	31.3963	112	162	57	46	45.9	422.9	12	10	1	1	1
288	118	2	76	1	1	3	12	1	3	4	1	1	0	1	0	0	0	2	3	1	2	10	5	48	25	35	15	13	17	15	120	0	4.83333	10	1.66667	3.375	1.2054	32.7135	76.3636	250.364	0	0	91.3091	418.036	9	9	1	1	2
290	119	2	75	4	1	2	7	4	3	2	1	1	0	0	0	0	0	1	3	1	4	10	10	18	16	22	11	7	14	11	81	3.6	4.16667	5	3.33333	3.9375	1.57725	31.8211	121.333	96	150	25.3333	48.6	441.267	5	5	1	1	2
292	120	2	75	5	1	3	9	1	3	2	1	0	0	0	0	0	0	0	2	0	4	8	10	24	18	24	7	9	13	16	87	6.6	4	8	3	5.125	2.84895	31.7908	196	252	105	21	25.2	599.2	4	5	1	2	0
293	121	2	85	2	1	3	7	1	3	7	1	1	0	0	1	1	0	3	3	0	4	9	11	60.0213	20	29	6	8	16	15	94	1.6	1.83333	6	5.33333	2.9375	2.77815	29.6978	98	94.5	147	21	56.7	417.2	3	3	1	2	1
294	122	2	51	6	1	2	10	2	5	1	1	0	0	0	0	0	0	0	4	1	4	10	8	45	13	22	3	3	4	9	54	0.6	1.66667	5.5	3.33333	2.125	3.2059	40.612	98	94.5	168	21	50.4	431.9	0	1	2	1	2
297	123	2	18	4	1	2	6	3	2	7	1	0	0	0	0	0	0	0	4	1	5	7	14	16	12	26	11	4	8	13	74	5	4.66667	10	2.33333	5	0.68205	36.6876	133	252	42	16	56.7	499.7	3	3	1	1	1
298	124	2	57	5	1	6	10	3	5	2	1	1	0	0	0	0	0	1	4	0	3	9	10	51	18	23	7	11	11	16	86	2.6	2.33333	5.5	1.66667	2.6875	1.11225	29.0502	98	63	144	41	45.9	391.9	4	7	1	1	2
302	125	1	67	1	1	3	11	1	2	4	3	1	0	1	0	1	0	3	3	0	2	5	13	44	22	26	10	8	14	10	90	4.6	2.66667	6.5	0.666667	3.375	3.33345	34.3659	98	81	126	24	63	392	8	8	1	0	2
303	126	2	54	5	1	1	9	2	3	2	1	1	0	0	1	1	0	3	3	1	3	6	12	90	13	24	11	9	12	16	85	1.8	1.66667	5	1	2	2.8879	42.3741	77.4118	36	157.059	47.2941	44.3647	362.129	7	8	1	1	0
305	127	1	65	5	1	3	10	3	3	4	1	0	0	0	0	1	0	1	3	0	3	7	10	19	17	25	9	7	14	11	83	3	2.66667	3.5	2.66667	2.875	5.3873	33.1116	63	126	120	42	44.1	395.1	6	6	1	2	1
311	128	2	52	1	1	1	10	1	2	6	1	0	0	0	0	0	0	0	3	0	3	8	9	86	20	24	11	12	16	16	99	3.2	4.33333	8	3.66667	4.3125	11.3639	29.4644	98	171	96	28	50.4	443.4	3	3	1	1	1
312	129	2	52	1	1	1	10	1	3	7	1	1	0	0	0	0	0	1	5	1	4	9	4	90	23	30	15	15	17	16	116	2.4	1	7.5	3.33333	2.6875	5.9399	28.678	176.615	52.6154	105.231	25.2308	63.6923	423.385	3	1	0	0	1
313	130	2	65	1	1	2	12	1	3	4	1	1	0	0	0	0	0	1	3	0	3	9	13	34	23	25	9	6	16	15	94	3.2	3.83333	5.5	2	3.5	4.7364	29.8642	98	63	168	35	44.1	408.1	7	5	1	2	2
314	131	2	64	1	1	4	8	3	3	2	1	1	0	1	0	0	0	2	5	1	5	10	8	75	17	26	9	6	10	15	83	0	0.5	0	0.333333	0.25	10.7872	31.5264	196	126	147	21	37.8	527.8	5	5	0	1	1
315	132	2	57	1	1	1	7	1	3	3	1	1	0	0	0	0	0	1	3	0	3	9	11	13	22	27	5	14	17	16	101	6.8	4.66667	5	2.66667	5	1.0049	32.929	49	31.5	168	49	44.1	341.6	2	2	0	1	2
317	133	2	33	1	1	1	12	1	3	6	1	1	0	0	0	0	0	1	2	1	2	10	13	62	15	23	5	14	17	15	89	2	1.33333	4.5	0.333333	1.75	0.756	27.601	70	72	162	25	56.7	385.7	2	4	0	1	0
318	134	2	29	6	1	1	9	2	4	1	1	0	0	0	0	0	0	0	2	1	1	6	12	19	16	23	10	10	12	13	84	1.4	0	8	0	1.4375	2.13875	33.1424	98	166.5	111	31	44.1	450.6	0	2	1	1	2
319	135	2	51	1	1	1	10	1	2	6	1	0	0	0	0	0	0	0	4	1	1	9	10	35	23	31	12	13	16	16	111	5.6	3.16667	8	4.33333	4.75	6.21075	29.4135	63	126	120	42	44.1	395.1	4	3	1	1	1
321	136	2	32	3	1	1	12	3	4	3	1	0	0	0	0	0	0	0	3	0	4	4	11	14	20	33	13	15	16	16	113	1.4	0.666667	5.5	0	1.375	0.39825	30.273	0	94.5	156	46	44.1	340.6	3	11	1	3	1
322	137	2	72	5	1	1	10	1	4	2	1	0	0	0	0	0	0	0	4	0	2	8	14	38	23	21	10	13	20	16	103	3.6	3.83333	2.5	0.333333	2.9375	0.7344	31.7942	63	355.5	48	35	26.1	527.6	5	7	1	2	2
323	138	2	21	4	1	2	9	4	6	7	1	1	0	0	0	0	0	1	3	0	4	8	8	60	19	28	12	12	14	16	101	5.4	5	8	4.66667	5.4375	1.6554	32.4198	71.7818	133.527	47.1273	47.1273	58.7127	358.276	8	7	1	2	1
325	139	2	24	4	1	4	9	5	5	1	0	0	0	0	0	0	1	1	2	0	5	7	9	17	11	12	6	7	4	8	48	10	5	10	5.66667	7.3125	12.3203	38.9762	63	126	120	42	44.1	395.1	2	4	3	3	3
326	140	2	45	1	1	1	12	1	1	6	1	0	0	0	0	0	0	0	2	0	1	8	9	45	25	35	15	15	20	16	126	3.6	2	6.5	3.66667	3.375	2.149	31.8612	147	94.5	177	29	34.2	481.7	3	2	1	1	2
330	141	2	54	1	1	5	9	1	3	5	1	1	0	1	0	0	1	3	3	0	3	2	15	0	18	24	6	12	12	16	88	2.8	4	4.5	6.66667	4.1875	2.70825	37.5671	0	54	90	42	75.6	261.6	3	5	0	1	0
332	142	2	44	4	1	1	9	3	2	2	1	1	0	0	0	0	0	1	3	0	2	8	10	27	18	23	12	9	12	15	89	2.8	0.833333	6.5	1.66667	2.3125	2.41415	35.6389	210	58.5	96	37	50.4	451.9	3	9	1	1	0
336	143	2	53	5	1	1	9	1	2	5	1	0	0	0	0	0	0	0	3	1	4	8	14	43	24	27	11	6	18	12	98	5.4	8	7.5	0.333333	5.6875	1.59415	33.431	98	63	99	72	31.5	363.5	2	2	2	3	2
337	144	2	28	4	1	1	9	3	3	2	1	0	0	0	0	0	0	0	4	1	4	10	8	48	21	25	9	13	14	16	98	6	1.83333	10	2	4.1875	0.7945	32.2166	35	396	42	14	42.3	529.3	2	3	1	1	1
343	145	2	53	5	1	1	9	3	3	3	1	0	0	0	0	0	0	0	4	1	3	8	13	38	20	28	12	11	12	14	97	4.2	4.33333	7	2.66667	4.3125	0.3414	35.7283	94.08	60.48	161.28	33.6	48.384	397.824	5	5	1	1	1
345	146	2	33	4	1	1	12	3	3	3	1	0	0	0	1	0	0	1	3	1	3	10	7	51	22	28	9	15	13	16	103	4.2	2	3	0.333333	2.5	1.79688	29.8598	133	81	102	32	58.5	406.5	7	7	0	0	1
346	147	2	63	5	1	1	12	1	2	6	1	1	1	1	0	0	0	3	3	0	2	7	8	10	21	32	15	13	18	16	115	0.6	0	3	0	0.5625	1.52115	34.5587	0	148.5	165	16	57.6	387.1	5	6	0	2	2
347	148	2	63	4	1	1	7	1	2	3	1	1	0	0	0	0	0	1	3	0	2	9	11	34	25	34	15	11	15	16	116	9.6	1.5	5	3	4.75	1.54465	30.7699	196	126	126	56	12.6	516.6	3	3	1	1	2
348	149	2	23	4	1	5	9	3	5	1	0	1	0	0	0	0	0	1	2	0	1	4	18	50	18	23	6	10	10	12	79	7	7.16667	7	6.66667	7	1.39575	39.344	0	105.065	130.043	48.7826	47.2696	331.161	9	9	3	3	3
351	150	2	43	1	1	1	9	1	3	6	1	0	0	0	0	0	0	0	3	0	3	6	14	52	20	21	9	9	12	16	87	5.4	4.66667	5	5	5	1.07035	31.736	0	22.5	138	65	46.8	272.3	4	2	1	0	2
400	151	1	54	4	1	1	8	3	3	2	1	0	0	1	0	0	0	1	3	1	5	8	11	84	18	27	12	12	16	15	100	4.8	3.83333	5.5	1.66667	3.9375	3.05565	29.8291	294	126	84	28	37.8	569.8	9	9	1	0	2
401	152	2	63	5	1	5	12	1	3	3	1	1	0	1	0	1	0	3	2	1	1	10	11	34	16	17	7	6	13	14	73	5.8	3.16667	8	2.33333	4.4375	1.96965	31.5592	263.953	111.202	80.3953	35.6206	38.8458	530.016	7	5	1	1	2
402	153	2	62	4	1	3	12	3	1	5	1	0	0	0	0	1	0	1	3	1	1	10	11	79	22	32	12	13	12	16	107	0.8	1	4	3	1.6875	1.9869	31.3374	70	229.5	69	28	50.4	446.9	5	7	1	1	0
403	154	2	60	4	1	4	10	2	4	1	0	0	0	0	0	0	0	0	4	0	2	8	16	90	19	23	9	10	10	12	83	1.6	4.83333	7	0	3.1875	8.24695	46.9621	48.44	93.42	145.32	48.44	39.096	374.716	4	4	0	0	2
404	155	2	44	1	1	1	7	2	2	5	1	0	0	0	0	0	0	0	2	1	2	10	12	77	24	29	14	15	15	16	113	5.8	5	4	0.333333	4.25	1.8804	29.5457	180.923	99.6923	193.846	29.5385	23.2615	527.262	4	4	1	0	1
405	156	2	54	2	1	4	10	3	4	1	1	1	0	1	0	0	1	3	2	0	4	5	10	51	14	21	12	7	13	11	78	7.6	5.66667	9	6.33333	6.8125	3.0201	48.5609	0	0	153.391	58.4348	52.5913	264.417	0	0	1	2	0
406	157	2	61	3	1	1	10	3	2	5	1	1	0	0	0	1	0	2	3	1	4	8	7	25	20	27	12	12	14	14	99	0.2	1	0	1.33333	0.6875	1.4211	46.0283	0	90	150	38	54	332	1	1	1	1	1
407	158	2	62	4	1	3	9	3	5	2	0	1	0	0	1	1	1	4	2	1	2	10	13	0	14	18	6	6	13	16	73	5.4	5.33333	7.5	3	5.1875	2.59125	32.9918	0	45	141	51	54	291	5	3	2	2	3
408	159	2	50	5	3	4	9	4	4	1	0	1	0	0	0	1	0	2	2	1	3	5	13	50	14	21	9	5	9	9	67	6	6.66667	4.5	6.33333	6.125	3.5355	30.9878	0	0	168	56	50.4	274.4	0	1	2	3	3
409	160	2	48	1	1	2	8	5	4	4	1	1	0	0	0	0	1	2	2	1	2	8	14	55	20	31	6	11	12	13	93	7.8	7.16667	5	7	7.0625	18.3598	58.521	343	0	147	49	18.9	557.9	2	9	1	3	2
410	161	1	50	1	1	1	12	1	5	5	1	0	1	0	1	1	0	3	3	1	3	9	10	83	25	35	12	15	20	16	123	5.8	4.33333	3	3.66667	4.5	5.2794	34.3309	112	81	174	35	36.9	438.9	1	6	2	0	2
411	162	2	82	1	1	3	10	1	6	2	1	0	0	0	0	0	0	0	5	0	5	10	8	74	23	23	13	11	16	16	102	1.4	2.5	6.5	1	2.375	4.7945	26.1885	49	157.5	147	21	50.4	424.9	2	5	0	0	3
412	163	2	52	4	1	4	6	3	4	1	1	0	0	0	0	1	0	1	2	1	1	6	12	0	20	25	3	15	20	16	99	6.2	5.5	6.5	4	5.5625	0.5846	37.6052	0	0	168	70	37.8	275.8	2	8	1	1	2
413	164	2	48	1	4	1	7	1	2	6	1	0	0	0	0	1	0	1	4	1	3	9	11	59	13	20	4	6	12	10	65	2.6	2.16667	5.5	0	2.3125	1.26915	31.6926	63	108	132	38	47.7	388.7	3	6	1	1	0
414	165	2	56	2	1	1	9	3	4	2	1	0	0	1	0	0	0	1	4	0	2	10	8	65	21	30	12	11	12	16	102	7.8	4.83333	10	1.66667	5.8125	4.1965	38.8016	188	120.857	110.571	28.7143	43.8429	491.986	6	4	0	0	0
415	166	2	52	1	1	1	11	1	3	6	3	0	0	0	0	0	0	0	5	1	2	10	8	63	18	32	15	9	14	16	104	8	8.16667	10	3.66667	7.5	13.8306	30.5428	0	31.5	234	37	41.4	343.9	6	9	1	2	2
416	167	1	23	4	1	5	11	4	5	1	1	0	0	0	1	0	0	1	4	0	4	8	13	72	16	18	7	10	14	11	76	6.8	6.16667	8.5	2.33333	5.9375	0.92525	28.6886	112	0	99	66	47.7	324.7	6	8	1	1	1
417	168	2	44	4	1	1	10	3	3	3	1	0	0	0	0	0	0	0	5	0	5	10	10	74	17	30	10	10	17	16	100	1	3	2.5	1.33333	2	4.205	33.0697	63	81	108	56	44.1	352.1	6	7	1	0	1
419	169	2	62	4	1	2	7	3	3	2	1	1	0	1	1	1	0	4	2	0	1	8	14	52	22	29	5	9	13	13	91	3.6	6	3	0.666667	3.875	1.5329	33.0123	0	189	126	42	37.8	394.8	6	5	2	1	1
420	170	1	65	4	1	3	9	5	2	1	1	1	0	0	0	1	0	2	3	0	3	10	11	25	21	24	8	8	9	13	83	3	3.33333	6.5	2.66667	3.5	1.80025	36.1189	210	94.5	109.5	38.5	37.8	490.3	6	5	1	3	2
423	171	2	60	2	1	4	7	5	6	1	0	1	0	1	1	0	0	3	3	0	1	6	16	8	16	24	12	9	15	13	89	0.8	0.666667	3	0	0.875	1.11495	38.2285	0	63	126	56	50.4	295.4	15	15	1	1	1
424	172	2	43	1	1	1	10	1	1	6	1	0	0	0	0	0	0	0	3	0	1	10	6	19	22	27	13	12	16	16	106	5.6	2	7.5	1.33333	3.6875	1.8305	28.2783	0	31.5	126	45	66.6	269.1	1	8	3	0	3
425	173	2	51	3	1	2	9	1	3	2	1	0	0	0	0	0	0	0	4	1	1	8	10	65	23	28	14	13	18	16	112	2.2	0.333333	4.5	0	1.375	0.3149	29.7455	98	157.5	126	28	44.1	453.6	5	8	1	1	3
426	174	2	54	1	1	3	9	1	6	7	1	1	0	0	0	1	0	2	5	0	1	2	12	15	16	18	10	3	11	5	63	6	3.33333	10	3.66667	5.0625	61.0168	45.3277	98	63	210	14	50.4	435.4	4	0	0	2	0
427	175	2	55	6	1	4	9	1	1	1	1	0	0	0	0	0	0	0	3	1	2	7	15	59	23	26	9	8	14	15	95	7.2	3.83333	10	3.66667	5.625	22.7515	29.4667	110.32	249.12	83.04	27.68	37.368	507.528	6	12	1	2	2
428	176	1	62	4	1	2	12	2	3	2	1	1	0	0	0	0	0	1	3	1	4	5	12	58	14	25	9	7	12	8	75	6.6	5.66667	10	3	6	1.45015	28.9506	112	85.5	126	35	50.4	408.9	6	4	2	2	2
429	177	1	47	4	1	4	9	2	3	1	0	0	0	0	0	0	1	1	3	0	2	8	12	84	15	21	12	7	14	12	81	2.8	1.66667	9.5	6.33333	3.875	0.805475	32.4923	210	207	69	23	41.4	550.4	3	3	1	2	0
430	178	2	56	4	1	4	5	2	1	1	1	1	0	0	0	1	1	3	5	1	2	2	12	24	18	25	9	9	12	12	85	8	6.83333	10	7.66667	7.75	4.375	34.2547	35	94.5	84	64	45	322.5	5	7	0	1	3
431	179	1	44	1	4	4	9	4	6	7	0	1	0	0	0	1	1	3	1	1	4	10	16	55	5	7	3	3	4	4	26	8	5.83333	10	10	7.8125	7	34.4879	0	126	105	84	18.9	333.9	1	2	3	2	0
433	180	2	37	3	3	4	9	3	5	1	0	0	0	0	1	0	1	2	3	1	1	9	10	66	15	20	6	12	16	16	85	7.8	7.33333	6.5	8.66667	7.625	5.93825	32.3821	98	252	63	28	44.1	485.1	2	2	2	0	0
434	181	2	63	5	1	3	9	1	3	3	1	1	1	0	0	0	0	2	2	0	2	8	7	44	14	21	8	6	12	12	73	2.4	3.16667	6.5	2.33333	3.1875	1.52395	33.0911	0	63	96	52	63	274	7	13	1	1	2
435	182	1	49	4	1	4	6	3	3	7	0	1	0	0	0	0	1	2	2	0	2	5	12	26	20	24	8	12	16	16	96	10	10	10	10	10	1.70175	32.0377	0	63	126	56	50.4	295.4	5	8	1	1	0
436	183	2	28	6	1	1	9	3	2	2	1	0	0	0	0	0	0	0	2	1	1	7	15	45	21	27	10	15	12	16	101	5.8	2.16667	7.5	0	3.5625	1.8119	38.59	0	27	162	57.7143	45.2571	291.971	6	5	1	2	0
437	184	2	46	1	1	1	12	1	1	7	1	0	0	0	0	0	0	0	4	1	2	6	6	66	25	35	15	15	20	16	126	3.4	2	10	2.33333	3.5	6.6407	30.6623	77	144	156	20	47.7	444.7	1	1	2	2	1
438	185	2	25	4	1	1	12	1	2	3	1	0	0	0	0	0	0	0	3	1	4	8	13	42	17	24	6	11	12	15	85	5.4	3.83333	8.5	2	4.5625	0.518	32.5263	56	0	120	48	64.8	288.8	8	8	1	2	0
439	186	2	60	5	1	3	10	3	3	7	1	0	0	0	1	1	0	2	2	1	2	8	13	45	15	18	6	9	10	8	66	0.8	1.83333	4	1	1.625	1.16565	28.5692	230.087	129.913	82.9565	24.8696	48.3652	516.191	1	1	1	2	2
440	187	2	61	2	1	3	9	3	3	7	1	0	0	0	1	0	0	1	4	1	2	5	11	0	18	28	12	10	16	15	99	1.8	0.166667	8.5	2.33333	2.125	2.2854	28.2688	49	94.5	84	56	50.4	333.9	3	0	0	1	0
441	188	2	57	3	1	1	7	3	3	2	1	0	0	0	0	0	0	0	5	1	4	10	10	72	20	31	12	12	16	16	107	8.2	3.66667	7.5	5	5.8125	2.53875	31.2374	112	189	114	44	25.2	484.2	2	4	0	1	0
442	189	2	64	2	1	1	11	1	3	5	1	1	0	1	0	0	0	2	3	1	2	10	8	90	25	35	15	15	20	16	126	8	6.5	10	3.33333	6.8125	5.0871	28.7244	217.538	148.846	99.2308	31.0769	35.7231	532.415	8	8	2	2	2
445	190	2	53	5	1	1	11	4	3	4	1	1	0	0	0	1	0	2	4	1	4	7	17	27	22	34	14	11	16	15	112	3	2	3	2.33333	2.5	0.8949	33.4149	0	90	180	49	35.1	354.1	15	15	0	0	2
446	191	2	24	4	1	4	10	4	3	1	1	1	0	0	1	0	0	2	4	1	4	10	11	90	6	24	8	6	13	14	71	1.4	0	0	1.66667	0.75	1.26675	29.6182	66.1818	185.727	87.8182	35.8182	46.9636	422.509	8	7	0	0	1
447	192	2	60	5	1	1	12	1	1	5	1	0	0	0	0	1	1	2	3	0	1	10	12	66	25	32	11	12	15	16	111	0.6	5.66667	0	3	2.875	1.50275	29.5939	0	45	189	67	25.2	326.2	5	4	3	1	3
448	193	2	26	4	1	2	9	4	2	7	1	0	0	0	0	0	0	0	3	1	3	6	12	45	15	27	9	10	9	12	82	4.8	4.66667	9	1.66667	4.6875	1.67725	31.9606	147	63	105	56	37.8	408.8	8	9	2	3	2
449	194	2	35	5	1	1	12	1	1	4	1	0	0	0	0	0	0	0	4	0	4	7	7	27	20	28	12	12	16	16	104	4.8	2.16667	6.5	1.33333	3.375	2.34715	31.6766	0	243	42	44	50.4	379.4	0	8	0	0	0
450	195	1	56	4	1	4	13	2	4	1	1	0	0	1	0	0	1	2	2	0	1	5	15	9	17	25	8	10	16	14	90	1.2	1.83333	5	0.333333	1.75	6.87875	30.1875	0	94.5	84	56	56.7	291.2	8	8	1	2	0
451	196	2	59	3	1	5	9	1	4	1	1	1	1	0	1	1	0	4	2	1	2	2	16	37	22	31	13	10	16	13	105	3.2	3.5	2	5	3.5	2.0289	31.0779	143.769	109.038	123.231	41.0769	36.9692	454.085	8	4	0	0	3
452	197	2	63	5	1	3	12	1	6	3	1	0	0	0	0	0	0	0	4	1	3	9	11	56	16	25	3	8	16	15	83	2.2	0.666667	6	1	1.875	13.3304	34.0846	282.24	151.2	100.8	33.6	24.192	592.032	5	5	1	0	2
453	198	2	61	5	1	1	10	1	1	4	1	1	0	0	0	1	0	2	5	0	4	6	14	54	15	25	9	11	18	16	94	0	0	0	3.33333	0.625	3.2789	31.752	154	144	132	24	41.4	495.4	2	4	0	0	2
454	199	2	66	2	1	3	9	3	3	4	1	0	0	0	1	1	0	2	3	1	1	2	8	72	21	31	15	15	19	15	116	3.4	1.83333	6.5	2.33333	3	1.0959	30.8399	0	67.5	86.1429	40	75.8571	269.5	7	7	0	1	0
456	200	1	53	4	1	2	7	4	3	7	0	1	0	1	0	0	0	2	2	1	4	6	14	40	19	24	9	9	12	12	85	3.2	2.66667	0	3.33333	2.625	0.852	34.3628	49	31.5	168	56	37.8	342.3	4	2	1	2	2
459	201	2	56	5	1	1	7	3	3	2	1	0	0	0	0	0	0	0	3	0	3	7	6	90	18	24	6	13	16	16	93	2	4.33333	4	1.33333	3	3.0699	32.1542	51.1304	159.652	200.348	14.6087	39.4435	465.183	3	5	1	1	2
461	202	2	55	1	1	6	10	1	2	3	1	1	0	0	1	0	0	2	3	1	2	10	11	48	17	25	9	8	12	16	87	3.8	3.83333	3	2.66667	3.5	0.7965	30.9552	0	162	213	28	29.7	432.7	8	8	2	3	3
463	203	2	52	5	1	1	7	1	4	3	1	1	0	0	0	0	0	1	2	1	2	7	11	46	12	27	9	6	11	16	81	6.2	3.83333	8	0.666667	4.5	3.41165	62.099	70	45	45	100	29.7	289.7	12	11	1	3	2
464	204	2	78	5	1	4	4	3	1	7	3	1	0	0	0	0	0	1	2	0	4	8	16	36	20	29	13	11	14	13	100	3.2	3.83333	10	3.33333	4.3125	1.29775	29.1553	0	67.5	12	56	83.7	219.2	3	5	1	2	2
465	205	2	54	2	1	4	10	3	4	1	1	1	0	1	0	0	1	3	2	0	4	7	11	43	15	25	13	10	14	12	89	8.2	7.16667	8	7	7.5625	1.7957	43.177	294	189	105	28	18.9	634.9	2	2	1	2	1
466	206	2	50	5	3	6	9	3	5	7	0	1	0	0	0	1	0	2	2	0	1	3	13	34	14	22	9	8	12	12	77	7.4	7	8.5	6.33333	7.1875	0.175875	31.0951	182	283.5	63	23	31.5	583	4	3	2	3	3
467	207	2	56	6	1	1	9	1	2	6	1	1	0	0	0	0	0	1	3	0	3	10	8	46.4524	19	26	9	12	12	16	94	5.4	1.33333	0.5	0	2.25	1.29878	33.1703	0	99	186	28	50.4	363.4	2	8	1	0	0
468	208	2	65	3	1	3	7	3	3	2	1	0	0	0	0	0	0	0	4	0	3	6	12	0	18	26	9	8	15	15	91	1	0	5	1.66667	1.25	0.0536	29.8086	0	94.5	84	49	63	290.5	2	2	0	1	0
469	209	2	53	1	1	1	12	1	1	6	1	1	0	0	1	1	0	3	3	0	3	10	6	39	22	34	10	10	18	13	107	1.4	2	0	0	1.1875	2.741	25.9717	28	121.5	69	56	52.2	326.7	5	4	3	2	2
470	210	2	42	4	1	1	9	3	4	2	1	0	0	0	0	0	0	0	3	1	3	8	13	55	14	24	6	7	11	8	70	4.8	4.83333	6	3.66667	4.75	12.9758	31.4495	28	9	152.182	61.0909	45.1636	295.436	7	7	1	2	2
471	211	2	66	5	1	1	10	3	4	3	1	0	0	0	0	0	0	0	3	1	2	6	13	47	18	27	10	11	13	16	95	2.8	2.66667	4	1	2.5625	2.05065	29.5764	26.88	22.5	186.84	62.28	31.14	329.64	4	6	2	2	2
472	212	2	52	5	1	1	12	1	2	4	1	0	0	0	0	1	0	1	4	1	1	9	7	82	24	32	15	15	18	16	120	2.4	1.66667	4	2.66667	2.375	6.6541	28.3915	126	108	42	56	50.4	382.4	2	2	0	0	1
474	213	1	46	5	4	1	9	2	3	4	1	0	0	1	0	1	1	3	2	1	1	8	10	53	16	19	11	10	14	10	80	7.4	4.66667	5	5	5.625	15.1146	28.1266	238	139.5	129	12	43.2	561.7	3	2	0	0	0
475	214	2	52	5	1	3	10	1	4	5	1	0	0	0	0	1	0	1	3	1	2	10	8	20	25	30	12	14	20	16	117	1.4	0	8.5	0	1.5	1.741	25.5073	49	157.5	105	35	50.4	396.9	4	4	0	0	0
476	215	1	62	5	1	3	9	5	3	2	0	0	0	0	0	1	0	1	3	0	4	6	6	58	19	24	13	8	13	12	89	5.4	1.5	4.5	1.66667	3.125	3.4114	31.2598	119	108	21	46	66.6	360.6	8	8	1	1	2
477	216	1	56	2	1	4	9	2	4	7	1	0	1	0	0	0	0	1	3	0	4	6	15	40	17	25	9	11	15	16	93	4	4.66667	3.5	3.66667	4.125	1.005	43.3289	189	166.5	66	33	44.1	498.6	1	2	1	2	1
478	217	2	55	7	1	1	6	3	2	2	1	0	0	0	1	0	0	1	4	0	2	8	11	48	18	28	10	9	15	15	95	2.8	2.5	8	0.333333	2.875	3.21765	33.1873	490	247.5	81	5	9.9	833.4	4	5	0	1	0
481	218	2	55	1	1	1	12	1	2	3	1	0	0	0	0	0	0	0	4	1	2	9	13	67	23	35	12	14	19	16	119	2.6	5.83333	4	1.33333	3.75	4.05645	28.0906	126	63	210	56	9	464	3	3	1	0	1
482	219	2	66	5	1	3	7	3	1	6	1	1	0	1	1	1	0	4	2	0	1	4	8	0	19	27	12	11	14	15	98	2	1.66667	3.5	0	1.6875	1.9375	32.7082	0	54	102	75	42.3	273.3	5	9	1	2	2
483	220	1	55	4	1	4	7	3	1	2	1	1	0	1	0	1	0	3	3	1	4	6	12	33	13	22	12	11	17	16	91	10	3.33333	5	0	5	12.8837	28.9218	98	108	189	16	45.9	456.9	0	5	1	2	2
484	221	2	40	4	1	1	12	1	4	2	1	1	0	1	0	0	0	2	2	0	1	10	15	72	21	26	11	10	12	16	96	4.6	4.83333	10	3.33333	5.125	2.49815	45.1749	98	63	63	70	44.1	338.1	9	6	2	3	2
485	222	1	19	4	1	2	9	4	1	7	1	0	0	0	0	0	0	0	3	0	5	10	9	23	16	21	3	7	12	13	72	0.4	0.333333	7.5	3.33333	1.8125	1.83625	32.4439	0	130.5	138	46	42.3	356.8	5	5	1	1	1
486	223	1	50	1	1	1	7	1	2	6	1	0	0	0	0	0	0	0	3	0	4	4	12	57	13	20	6	4	6	8	57	3.6	2.66667	6.5	1	3.125	0.9619	36.6909	175	18	153	42	41.4	429.4	5	5	1	1	2
487	224	2	51	4	1	4	5	3	6	1	0	0	0	0	0	1	1	2	3	0	5	8	10	90	19	25	9	6	7	13	79	8	7.83333	3	2	6.1875	7.3655	30.4525	147	126	81	32	54	440	2	5	1	0	0
488	225	1	71	5	1	2	10	3	3	2	0	0	0	0	0	1	1	2	3	1	4	10	12	72	9	22	3	3	9	10	56	5	1.66667	9	0	3.3125	2.85365	30.2161	70	81	144	36	50.4	381.4	7	7	0	1	1
490	226	1	52	3	1	1	7	3	4	7	0	0	0	0	0	1	0	1	3	0	2	5	8	26	19	24	9	11	14	9	86	2.8	2.16667	0.5	3	2.3125	6.733	31.7532	0	94.5	141	51	44.1	330.6	8	6	1	1	2
491	227	2	33	4	1	1	10	1	3	4	1	0	0	0	0	0	0	0	4	1	4	7	12	87	20	29	14	12	14	15	104	3.8	1	8.5	0	2.625	2.06365	28.9819	77	40.5	210	29	44.1	400.6	4	1	0	0	1
492	228	2	63	4	1	1	9	3	4	3	0	0	0	0	0	0	0	0	2	0	2	9	14	41	20	27	12	8	12	11	90	4.2	5.16667	2.5	4.33333	4.375	0.86625	31.287	259	157.5	54	36	37.8	544.3	3	7	2	2	2
495	229	2	53	4	1	1	9	1	1	5	1	0	0	0	0	0	0	0	3	1	2	10	12	90	25	30	3	15	20	16	109	6	0	10	3.33333	3.75	1.0515	27.6626	133	135	99	35	45.9	447.9	3	3	0	0	0
496	230	2	40	4	1	1	9	2	4	3	1	0	0	0	0	0	0	0	3	0	1	10	12	0	13	19	9	3	4	4	52	0	0	2.5	0	0.3125	1.067	41.5766	0	108	120	60	39.6	327.6	1	1	1	1	1
498	231	2	54	5	1	5	6	3	3	2	1	0	0	0	0	0	0	0	3	0	3	4	11	51	22	28	8	11	14	16	99	2.8	2.83333	9	2.33333	3.5	3.2595	53.7649	0	328.68	35.76	27.68	49.824	441.944	9	8	1	2	0
501	232	2	52	1	1	1	11	3	1	5	1	0	0	0	1	0	0	1	4	1	3	2	6	54	19	18	12	7	12	16	84	5.2	2.16667	4.5	0	3	1.75725	30.7985	0	0	240	34	48.6	322.6	2	1	0	0	1
502	233	1	65	1	1	1	12	3	2	5	1	0	0	0	0	0	0	0	4	1	3	10	4	90	23	16	13	10	16	16	94	1.2	0	5	0	1	2.29765	34.2025	49	315	93	14	41.4	512.4	2	5	1	0	2
507	234	2	66	1	1	1	10	1	1	7	1	0	0	0	0	0	0	0	4	1	2	7	10	43	24	25	15	9	14	16	103	1.4	2.33333	2.5	0	1.625	3.1798	32.8391	47.6	91.8	182.4	26.4	48.24	396.44	9	9	0	0	1
508	235	1	53	5	1	1	10	4	3	1	1	0	0	0	0	0	0	0	3	0	1	8	10	36	9	21	11	3	11	11	66	6.2	0.666667	3	3.66667	3.25	4.6257	35.7959	0	0	303	18	44.1	365.1	1	3	0	0	1
509	236	2	34	4	1	1	10	3	4	2	1	0	0	1	0	0	0	1	3	1	3	9	13	28	18	19	3	13	13	16	82	1.4	1.83333	3	0.333333	1.5625	1.27115	37.0933	28	121.5	168	21	54	392.5	4	5	1	1	0
510	237	2	58	5	1	1	12	1	3	3	1	1	0	0	0	1	0	2	3	0	3	7	12	56	17	27	9	11	12	16	92	3.2	3.66667	7.5	3.33333	3.9375	9.1124	29.3577	0	211.5	42	51	50.4	354.9	4	2	0	0	0
511	238	2	29	5	1	1	9	3	4	3	1	1	0	0	0	0	1	2	4	0	2	6	15	81	18	26	12	12	16	16	100	9.8	9	7.5	8.33333	8.9375	0.6518	34.6892	182	58.5	144	38	38.7	461.2	9	10	3	3	0
512	239	2	73	1	1	3	12	1	6	7	3	0	0	1	0	1	0	2	4	1	5	8	4	23	25	35	15	9	19	11	114	2.2	1	6	0.333333	1.875	2.24765	27.589	33.6	140.4	198	19.8	41.58	433.38	5	5	1	1	1
513	240	2	57	5	3	1	12	3	2	6	1	0	0	0	0	0	1	1	5	1	4	9	8	48	22	33	14	13	16	15	113	9	7.16667	10	1	6.9375	2.61275	31.8591	84	72	42	82	39.6	319.6	3	2	1	0	1
514	241	2	31	4	4	1	9	4	3	7	1	0	0	0	1	0	0	1	3	1	4	10	12	57	20	28	12	12	14	16	102	2.2	0.5	7	0.333333	1.8125	1.18365	28.5964	98	225	39	35	50.4	447.4	4	5	1	1	0
515	242	2	70	4	1	3	9	4	3	2	1	0	0	1	0	1	0	2	3	0	3	8	11	72	25	31	15	6	15	15	107	0	0	0	0	0	2.14665	30.03	49	126	156	25	50.4	406.4	4	9	1	1	0
518	243	2	72	5	1	3	12	3	6	7	1	0	0	1	0	0	1	2	3	0	4	6	12	38	25	34	12	15	19	16	121	8.4	4	10	2	5.75	2.25125	43.4846	98	139.5	54	47	52.2	390.7	4	5	1	0	0
523	244	2	47	1	1	2	6	1	2	6	1	0	0	0	0	0	0	0	3	0	3	8	10	17	25	33	15	15	19	16	123	4.4	0.5	7.5	3	3.0625	2.95125	32.5935	0	148.5	84	28	71.1	331.6	5	9	0	1	0
526	245	2	53	3	1	5	9	2	4	1	1	1	0	0	0	1	1	3	2	1	1	4	12	18	14	20	8	9	12	7	70	2.2	2.16667	2.5	2	2.1875	2.51575	40.7271	0	0	168	56	50.4	274.4	8	6	1	2	0
541	246	1	44	6	1	1	7	3	4	1	1	1	0	0	1	1	1	4	3	0	2	8	12	38	16	20	6	6	10	15	73	4.6	5.16667	6	5.33333	5.125	4.22435	34.3995	207.529	133.412	114.353	39.5294	27.9529	522.776	8	8	2	3	3
542	247	1	51	1	1	1	8	4	4	7	1	1	0	0	0	0	0	1	2	0	3	7	13	56	23	25	10	12	15	16	101	2.8	5.33333	8	3.33333	4.5	2.07113	32.0348	140	54	168	60	18	440	4	4	2	3	2
544	248	2	69	4	1	2	9	1	3	2	1	1	0	0	1	1	0	3	3	0	2	10	5	80	18	24	12	12	16	16	98	6.8	2.83333	5.5	1.66667	4.1875	1.85665	30.7481	228.667	81	76	43.3333	43.8	472.8	5	4	1	1	1
545	249	1	53	4	1	5	7	3	3	1	1	1	0	0	0	0	0	1	3	0	3	7	14	61	15	21	9	7	11	8	71	2.6	3.83333	3	2	3	1.5623	34.0822	369.6	21.6	86.4	52.8	25.92	556.32	4	6	1	2	2
546	250	1	64	5	1	3	5	3	3	7	1	0	0	0	0	0	0	0	3	0	3	7	13	58	20	20	3	11	12	16	82	2.4	3.83333	5.5	1	3.0625	0.54445	35.0881	56	36	24	72	64.8	252.8	16	16	2	3	3
547	251	2	59	5	1	4	7	3	5	1	1	1	0	0	1	1	0	3	2	1	2	5	14	39	5	12	3	3	6	8	37	2.6	4.16667	4	1.33333	3.125	1.8294	34.756	77	157.5	84	38	50.4	406.9	4	4	1	2	0
548	252	2	53	4	1	4	6	2	5	7	1	1	0	0	0	0	0	1	1	0	1	4	14	9	24	26	7	11	17	16	101	3.6	3	3.5	6	3.8125	1.6895	28.0699	0	40.5	57	75	58.5	231	6	8	1	0	0
549	253	2	74	5	1	3	9	3	2	1	0	1	0	0	0	0	0	1	3	0	4	6	15	20	17	23	14	10	15	16	95	3.8	3.5	10	0	3.75	1.5625	35.1652	168	162	99	45	27	501	8	8	0	1	1
550	254	2	82	2	1	2	10	1	3	1	1	1	0	0	0	1	0	2	4	0	3	6	11	0	11	21	7	6	14	13	72	2.4	1.66667	9	0.333333	2.5625	0.41815	37.2138	14	58.5	84	30	85.5	272	5	6	0	3	0
551	255	2	19	4	1	4	7	3	3	7	1	0	0	0	0	0	0	0	2	0	4	2	4	46	13	23	6	10	13	13	78	1.4	2.66667	10	3.33333	3.3125	1.24475	37.3407	294	189	63	21	37.8	604.8	7	6	0	2	0
552	256	1	60	5	1	5	10	3	4	2	1	1	0	0	0	0	0	1	4	1	2	10	5	88	18	28	9	13	15	16	99	2.8	2	8	2.66667	3.125	0.974	31.3565	98	0	66	42	81	287	11	10	1	1	1
554	257	2	65	2	1	2	10	3	3	2	0	0	0	0	0	0	0	0	3	0	4	6	10	27	12	20	8	8	9	11	68	3.4	6.16667	4	6.33333	5.0625	1.36465	30.0705	98	103.5	144	27	50.4	422.9	7	9	1	1	0
556	258	1	62	2	1	3	9	3	5	7	0	0	0	0	1	0	0	1	1	0	3	7	12	19	18	27	15	11	12	16	99	4.2	7	5	4	5.3125	0.55475	34.3723	134.256	143.846	101.231	44.7521	34.5231	458.609	4	4	2	2	3
558	259	2	46	2	1	1	9	1	1	3	1	0	0	0	0	0	0	0	3	1	4	10	10	70	19	26	10	12	16	15	98	6.4	3.66667	8.5	2.66667	4.9375	18.2752	41.3221	196	126	0	56	50.4	428.4	3	2	1	1	1
559	260	2	47	4	1	2	7	3	5	1	3	0	0	0	0	1	0	1	2	0	1	4	12	9	19	20	3	10	14	16	82	7.2	7	7.5	5.66667	6.875	0.402	35.9638	84	157.5	156	34	31.5	463	7	6	3	2	2
560	261	2	59	5	1	1	7	1	2	3	1	0	0	0	0	0	0	0	4	0	4	2	12	25	15	25	15	15	20	16	106	6	6.66667	5	0	5	1.0954	32.2803	160.087	9	46.9565	65.7391	55.5652	337.348	5	4	0	1	2
561	262	2	45	1	1	1	10	1	2	4	1	0	0	0	0	0	0	0	3	0	2	4	6	90	25	29	10	11	11	15	101	5.6	3.5	10	3.33333	4.9375	3.82505	36.0173	98	85.5	120	23	64.8	391.3	2	2	0	1	0
562	263	2	66	1	1	5	7	1	1	4	1	1	0	0	0	1	0	2	3	0	5	7	8	27	18	29	12	13	16	16	104	5.2	3.5	10	5.33333	5.1875	2.1715	30.077	42.9231	55.1868	119.473	63.1648	41.9538	322.701	3	4	1	2	0
564	264	1	64	4	1	3	9	1	3	7	1	0	0	0	1	1	1	3	3	1	2	10	8	81	23	25	10	12	13	16	99	1.8	2.83333	4	1	2.3125	2.99025	31.3786	154	126	72	12	73.8	437.8	4	4	1	1	1
565	265	2	38	4	1	1	9	4	4	2	1	0	0	0	0	0	1	1	2	0	2	9	14	31	19	25	12	13	13	16	98	6.2	4.5	10	3.33333	5.5	0.301	36.5443	0	135	111	48	47.7	341.7	3	5	1	0	2
566	266	1	67	1	1	3	7	1	2	5	1	1	1	1	0	1	0	4	2	1	3	10	16	40	21	21	3	13	20	16	94	0	3.33333	0	3.33333	1.875	3.25125	29.1071	0	166.5	159	27	45.9	398.4	4	3	0	0	1
570	267	2	60	5	1	1	12	1	2	5	1	0	0	0	0	0	0	0	3	1	3	5	14	68	21	26	10	12	14	15	98	7.4	4.33333	8	1.66667	5.25	3.7724	31.5994	0	95.6739	203.87	43.3478	31.8913	374.783	8	7	2	3	2
571	268	1	49	5	1	1	7	3	2	3	1	0	0	0	0	0	0	0	2	0	1	10	18	40	18	25	12	12	17	16	100	6	5	7	0	4.625	0.54895	35.4876	0	18	249	30	45.9	342.9	1	3	1	2	2
572	269	1	48	1	1	1	7	1	2	4	1	1	0	0	0	0	0	1	3	0	4	7	11	56	14	28	9	11	12	12	86	6.8	1.5	4.5	3.33333	3.875	1.0636	32.3851	196	189	168	21	18.9	592.9	4	4	2	1	1
573	270	2	61	1	1	1	10	3	3	6	1	1	0	0	1	0	0	2	2	1	1	9	14	25	16	25	12	9	15	16	93	5.4	6.16667	3.5	3.33333	5.0625	1.0983	30.6292	0	198	189	28	29.7	444.7	4	4	3	0	3
574	271	1	53	5	1	1	9	3	3	7	0	1	0	0	0	0	0	1	2	1	4	6	10	37	16	20	12	12	12	14	86	6.8	7	10	5.33333	7	4.29563	28.1849	189	85.5	150	26	41.4	491.9	1	1	3	2	2
575	272	1	17	4	1	4	6	5	6	7	1	0	0	0	0	0	0	0	4	0	4	6	9	65	15	21	6	10	12	15	79	1.4	0.833333	2.5	1.33333	1.3125	0.69555	31.9057	49	103.5	171	41	36	400.5	5	7	1	1	3
576	273	2	70	1	1	1	12	1	2	4	1	1	0	1	0	0	0	2	3	0	2	6	17	52	20	21	7	8	15	16	87	1.2	2.33333	3.5	1	1.875	0.53475	28.3424	0	126	84	66	41.4	317.4	10	8	1	1	2
579	274	2	50	4	1	1	8	2	3	2	1	1	0	0	0	1	0	2	3	1	2	10	9	78	15	22	12	10	12	15	86	7.8	9	8.5	4.33333	7.6875	6.5879	27.835	182	198	93	30	33.3	536.3	6	5	2	2	2
580	275	1	69	1	1	2	10	3	3	3	0	1	1	1	0	1	0	4	2	1	3	6	12	24	19	18	6	9	14	15	81	5.2	4.16667	4	3.33333	4.3125	1.0234	33.0744	0	0	168	56	50.4	274.4	7	3	1	0	1
581	276	2	60	1	1	4	10	3	2	3	0	1	0	0	0	1	0	2	2	1	2	8	14	44	21	27	8	8	15	15	94	3.6	3.83333	7	2.66667	3.9375	0.4057	31.8594	196	94.5	63	56	37.8	447.3	6	7	1	2	0
582	277	1	63	5	1	4	11	4	5	1	0	1	0	0	0	1	0	2	2	0	1	10	14	60	12	16	9	6	11	13	67	6.2	4.16667	9.5	7	6	2.7675	34.5627	141.12	60.48	100.8	33.6	60.48	396.48	7	7	2	3	0
584	278	2	60	5	1	4	9	3	5	1	1	0	0	0	0	1	1	2	2	1	2	6	16	33	15	20	8	10	13	13	79	9.2	8.16667	8.5	6.33333	8.1875	0.65275	30.7932	245	157.5	84	35	31.5	553	6	6	2	2	2
588	279	1	33	1	1	1	12	2	2	6	1	0	0	0	0	0	0	0	5	0	5	10	5	69	22	33	6	15	20	16	112	2.6	0	5	2.66667	1.9375	2.11925	33.8539	119	112.5	99	30	56.7	417.2	3	4	0	1	0
589	280	2	31	4	1	5	7	4	2	1	0	0	0	0	0	0	0	0	4	1	2	6	12	67	18	29	13	15	20	7	102	0	3.33333	10	0	2.5	1.4121	33.2997	98	126	63	21	75.6	383.6	7	8	0	1	0
590	281	2	61	5	1	1	7	3	4	2	1	0	0	1	0	0	0	1	3	0	3	8	10	48	15	31	9	15	18	16	104	6.8	1.5	8.5	1	3.9375	0.70125	33.2848	0	33.5455	201.273	46.7273	42.0545	323.6	8	8	1	2	2
591	282	2	32	1	4	5	10	2	2	2	1	0	0	0	0	0	0	0	5	1	4	10	5	90	17	23	12	8	13	15	88	4	2.5	7	1.66667	3.375	17.1038	28.5081	0	378	84	28	25.2	515.2	3	4	0	1	0
594	283	1	35	1	4	2	10	2	5	2	1	0	0	0	0	0	0	0	3	1	2	8	13	29	13	11	8	6	5	14	57	7.4	7.33333	10	7	7.625	7.1994	29.6251	245	126	105	28	37.8	541.8	9	7	2	3	2
595	284	2	37	4	4	4	7	4	6	7	0	1	0	0	0	0	0	1	3	1	4	7	12	20	15	21	9	9	12	16	82	6.4	5.5	9	3.66667	5.875	5.0393	34.9428	196	94.5	63	42	50.4	445.9	5	9	1	2	2
[truncated: 8 more columns]

## Sheet: Final data (SPSS)
SubID	DataID	SD1	SD2a	SD3	SD5	SD8	SD9	SD10	SD11	SD12	SD13	CF1-4,8	CF5	CF6	CF7	CF9	CF10	CF_Com	PF01	PF02	PF03	PF04-05	PF06-09	PF10-18	NS1-5	NS6-12	NS13-15	NS16-18	NS19-22	NS23-26	NS_Total	DBAS_F1	DBAS_F2	DBAS_F3	DBAS_F4	DBAS	EATS	ESTCALFAT	TWA_Vig	TWA_Mod	TWA_Light	TWA_Sit	TWA_Sleep	TWA_total	ST(Yester)	ST(Daily)	PSQI_1	PSQI_2	PSQI_3
101	1	2	51	1	1	1	10	1	2	6	1	1	0	0	0	0	0	1	3	0	1	8	12	42	23	20	12	15	15	16	101	9	6.33333	7	4	6.8125	1.187	35.561	147	112.5	135	37	36	467.5	6	11	2	2	2
102	2	1	52	6	1	4	8	3	4	1	0	1	0	0	0	1	1	3	2	0	3	6	14	32	13	22	7	9	11	13	75	5	3.83333	3.5	5	4.375	1.678	32.9368	0	184.5	0	97	27	308.5	7	4	1	2	2
103	3	1	65	3	1	2	10	2	3	2	1	1	0	1	0	1	0	3	2	0	3	8	12	47	20	22	11	11	16	15	95	2.2	5	4.5	3.33333	3.75	4.20725	38.1259	28	328.5	90	22	35.1	503.6	4	5	1	1	0
104	4	1	35	1	1	1	9	1	4	2	1	0	0	0	0	0	0	0	4	1	3	7	9	21	21	32	15	10	11	16	105	3	3.66667	4.5	1.33333	3.125	5.41825	34.7763	392	252	42	14	25.2	725.2	4	3	1	0	1
105	5	2	34	1	1	1	12	1	1	6	1	0	0	0	1	0	0	1	4	0	4	6	8	35	16	27	11	12	12	16	94	2.2	4.66667	5	0	3.0625	3.05305	34.3898	48.44	17.28	124.56	67.28	43.596	301.156	9	10	2	1	2
106	6	2	42	4	1	4	7	3	5	1	0	0	0	1	0	0	1	2	3	1	5	10	12	5	18	27	6	6	9	16	82	5.2	0	9.5	3	3.375	0.62815	34.2715	147	220.5	21	35	50.4	473.9	2	3	1	2	1
107	7	2	82	2	1	2	2	1	3	2	1	1	0	0	0	1	0	2	3	0	4	10	12	36	25	26	9	12	15	16	103	0	0	0	0	0	1.56275	33.2874	63	126	120	42	44.1	395.1	1	3	0	0	0
108	8	2	46	4	1	2	7	3	4	1	1	1	0	0	0	0	0	1	3	0	1	5	15	21	20	23	9	6	12	14	84	7.8	9.5	10	6.66667	8.5	1.26355	34.731	0	76.0909	166.909	61.6364	30.4364	335.073	3	5	3	2	3
109	9	2	44	1	1	1	10	1	1	5	1	0	0	1	0	1	0	2	1	1	2	6	7	73	23	20	10	14	12	16	95	4.8	5	10	3.33333	5.25	7.41415	28.2418	113.098	72.7059	142.353	31.2941	51.2471	410.698	0	8	3	0	2
110	10	2	44	5	1	1	8	3	5	2	1	1	0	0	1	1	0	3	2	0	1	8	14	48	19	28	9	8	12	12	88	3	2	3	1.33333	2.3125	1.447	36.2027	0	120.96	161.28	40.32	42.336	364.896	9	2	2	1	2
111	11	1	53	3	1	1	7	3	3	3	1	0	0	0	0	0	0	0	4	1	4	9	12	53	19	27	12	10	15	13	96	7.6	6	3.5	7.66667	6.5	2.177	45.5929	28	216	150	32	30.6	456.6	10	10	1	1	2
112	12	2	24	4	1	1	9	1	3	6	1	0	0	0	0	0	0	0	4	0	5	6	16	44	25	26	6	13	17	16	103	6.4	5	9.5	1	5.25	0.4978	31.6425	0	63	126	42	63	294	4	3	1	2	2
113	13	2	24	4	1	1	10	3	3	7	1	0	0	0	1	0	0	1	3	1	2	6	14	30	16	27	9	8	12	10	82	2.8	3.66667	5.5	3.33333	3.5625	1.62335	32.898	63	126	120	42	44.1	395.1	2	5	0	1	0
114	14	2	22	6	1	1	10	3	4	1	1	1	0	0	0	0	0	1	2	0	3	8	8	38	5	16	5	4	8	10	48	5.2	3.66667	4.5	3	4.125	4.4735	36.7715	98	94.5	168	28	44.1	432.6	3	4	1	0	1
115	15	2	61	1	1	1	9	1	4	3	1	0	0	0	1	1	0	2	2	0	2	4	14	51	14	16	6	5	11	13	65	5.8	5.5	4.5	3.33333	5.0625	7.9869	34.5676	0	59.4545	119.273	61.9394	47.7818	288.448	7	9	2	2	2
116	16	2	61	2	1	2	12	2	2	3	1	1	0	0	0	1	1	3	3	0	1	3	12	68	25	27	13	15	12	16	108	2	1.33333	3.5	2.66667	2.0625	3.09	34.4147	0	157.5	174	33	37.8	402.3	4	4	1	1	1
117	17	2	59	5	1	4	9	4	5	1	1	1	0	0	0	1	1	3	3	1	2	9	12	55	19	20	12	12	15	13	91	3.4	1.16667	10	0.666667	2.875	2.34925	40.3439	179.773	145.432	145.091	29.3182	29.0864	528.7	5	5	0	0	0
118	18	2	29	4	1	1	11	4	2	4	1	0	0	0	0	0	0	0	3	1	2	8	13	62	20	25	4	12	15	16	92	1.8	2.66667	4	2	2.4375	0.6485	31.8211	65.5455	84.2727	193.091	28.0909	42.7091	413.709	7	10	1	1	2
119	19	2	59	6	1	1	10	3	3	2	1	0	0	0	0	0	0	0	3	0	1	6	15	43	19	21	7	11	14	16	88	6.2	6.16667	2.5	3.33333	5.1875	0.201	32.9803	14	112.5	162	47	36	371.5	5	5	1	2	2
120	20	2	51	4	1	1	7	1	3	2	1	0	0	1	0	0	0	1	4	1	2	6	14	46	18	20	6	14	16	16	90	0.4	0.166667	3.5	0	0.625	0.3774	30.4602	42	121.5	135	48	37.8	384.3	4	4	0	0	2
121	21	1	40	6	4	4	9	3	4	1	1	0	0	0	0	0	0	0	4	1	2	6	15	72	16	21	8	11	14	16	86	5.8	7.66667	8	4	6.4375	2.10325	33.5731	140	148.5	99	41	36.9	465.4	5	5	1	2	2
123	22	2	50	4	1	2	9	3	4	7	1	1	0	0	0	0	0	1	3	1	1	6	12	90	20	34	14	13	14	16	111	7.4	8.83333	9	0	6.75	15.5355	26.9142	175	180	0	41	55.8	451.8	4	6	1	2	1
124	23	2	31	1	1	5	12	2	2	7	1	0	0	0	1	0	0	1	2	0	3	9	10	36	21	26	7	11	15	16	96	2.2	1	8	1	2.25	4.0712	31.3405	0	144	42	66	50.4	302.4	0	2	1	1	0
125	24	1	53	4	1	1	10	2	3	3	1	1	0	0	0	0	0	1	2	0	4	5	13	50	23	34	12	11	17	16	113	0.6	5	7	0	2.9375	1.4595	34.926	0	193.154	117.692	36.0769	44.7923	391.715	3	4	0	2	1
126	25	2	48	1	1	1	12	1	3	6	1	0	0	0	0	0	0	0	2	0	2	2	12	49	20	28	11	12	12	16	99	5.6	6	10	2.33333	5.6875	0.92675	32.5429	70	189	138	35	31.5	463.5	6	7	2	1	2
127	26	2	22	4	1	6	9	4	1	6	1	0	0	0	0	0	0	0	4	1	4	10	11	32	22	29	11	13	15	16	106	7.8	2.66667	10	3.33333	5.3125	2.01255	33.5557	140	63	111	26	63.9	403.9	3	4	0	1	0
128	27	2	45	1	1	1	12	1	2	5	1	0	0	1	0	1	0	2	3	1	2	8	11	52	22	17	6	4	15	16	80	4.8	2	10	4.33333	4.3125	8.25555	28.6455	0	94.5	264	24	31.5	414	2	3	2	1	3
129	28	1	52	5	1	2	9	4	3	2	1	1	0	0	0	0	0	1	3	0	2	7	13	33	19	27	9	12	16	16	99	2.8	3.16667	4.5	2	3	1.5655	34.6106	0	252	126	28	37.8	443.8	4	4	1	1	2
130	29	2	60	1	1	5	10	3	3	3	0	1	0	0	0	1	0	2	3	1	1	7	15	36	23	31	9	10	15	16	104	3	1.83333	6.5	5.66667	3.5	0.2275	32.1146	119	117	102	42	44.1	424.1	6	6	1	2	0
131	30	2	66	1	1	3	7	1	5	7	1	1	0	1	0	1	1	4	3	1	1	7	14	32	19	16	8	6	14	16	79	2.6	3.83333	10	2.66667	4	0.7103	30.8556	0	148.5	198	44	22.5	413	6	6	1	0	0
132	31	1	53	5	1	1	10	1	3	6	1	1	0	0	0	0	0	1	3	1	2	10	10	65	19	24	6	12	13	16	90	5	4.16667	8	6.33333	5.3125	1.86015	37.0996	14	117	48	72	46.8	297.8	5	5	1	0	1
134	32	1	52	5	1	1	12	3	2	3	1	0	0	1	0	0	0	1	3	1	3	7	12	64	16	25	8	9	12	10	80	0	4.5	4.5	0.666667	2.375	1.57575	36.4063	210	153	132	11	44.1	550.1	2	3	1	0	0
135	33	2	57	5	1	2	7	2	4	1	1	0	0	0	0	1	0	1	4	0	2	4	16	36	12	19	6	5	13	11	66	3.4	4.66667	3	4.33333	4	0.9774	33.4046	0	234	111	37	37.8	419.8	9	8	2	2	2
136	34	1	60	5	1	3	6	3	5	1	0	0	0	0	0	1	1	2	2	0	2	4	13	54	19	23	10	6	9	12	79	6.2	6.33333	4	6.66667	6.0625	0.75975	32.1129	51.1304	131.478	43.8261	73.0435	39.4435	338.922	7	9	2	2	3
137	35	2	70	5	1	3	10	3	3	2	1	0	0	0	0	1	0	1	2	1	2	7	14	78	19	28	10	6	14	13	90	5	3	7	0	3.5625	0.32915	28.6186	245	180	87	29	31.5	572.5	4	5	1	1	2
139	36	2	59	5	1	2	12	1	3	2	1	0	0	0	0	1	0	1	4	0	4	7	14	71	23	29	3	12	18	16	101	5.6	2.5	6	1.66667	3.75	1.3144	30.645	0	0	231	49	37.8	317.8	6	6	1	3	1
140	37	1	31	1	1	1	12	2	2	4	1	0	0	0	0	0	0	0	3	0	2	7	9	53	19	28	12	11	12	12	94	0.8	1.66667	5.5	1.33333	1.8125	0.38525	33.6997	0	0	150	51	60.3	261.3	14	14	1	1	0
141	38	1	67	1	1	3	10	1	2	6	1	1	0	1	0	0	0	2	3	0	2	3	10	48	19	28	13	8	15	12	95	3	3.66667	1.5	2.33333	2.9375	3.3355	34.3672	245	157.5	90	40	25.2	557.7	4	2	1	1	1
142	39	2	42	1	1	1	12	1	3	5	1	0	0	0	0	0	0	0	3	1	2	9	9	58	7	21	6	3	5	7	49	4.8	4.66667	6.5	2.33333	4.5	4.059	31.2587	126	166.5	87	42	37.8	459.3	7	5	2	0	2
143	40	2	66	5	1	2	10	1	3	4	1	1	0	0	0	1	0	2	2	1	1	6	8	47	16	31	13	13	20	16	109	8.4	1.66667	7	0	4.125	2.8869	29.5303	28	73.8	34.8	88.4	42.84	267.84	1	0	1	1	1
144	41	2	70	2	1	5	12	1	3	6	1	1	1	1	0	1	0	4	4	0	5	10	12	27	25	27	10	12	16	16	106	5.8	3	5	3.33333	4.1875	0.9509	36.9871	49	81	114	50	49.5	343.5	9	9	0	0	1
145	42	2	73	2	1	3	10	1	5	2	1	1	0	1	0	1	0	3	3	1	1	7	14	84	25	28	12	11	15	16	107	7.8	3.33333	2	0	3.9375	6.6205	27.8877	161	148.5	99	33	41.4	482.9	3	4	1	2	2
146	43	2	71	1	1	3	12	1	1	6	1	1	0	0	0	1	0	2	3	0	1	4	11	37	21	25	10	9	15	13	93	5.2	4.66667	5.5	3.66667	4.75	1.57015	53.5049	0	126	141	51	37.8	355.8	7	7	1	2	2
147	44	2	77	2	1	2	9	1	2	3	1	1	1	1	0	1	0	4	2	0	2	6	12	30	14	23	9	6	13	10	75	1.4	1.5	6.5	0	1.8125	0.59925	29.5166	0	81	192	37	44.1	354.1	9	8	0	0	1
148	45	2	49	1	1	1	12	1	1	6	1	0	0	0	0	0	0	0	5	0	4	10	10	16	25	35	12	12	15	15	114	0.2	0.5	5	0.333333	0.9375	2.8879	36.4938	70	126	132	16	63	407	8	10	0	0	0
149	46	2	42	5	1	1	9	3	3	2	0	0	0	0	0	0	0	0	3	1	1	8	9	64	25	34	4	11	13	12	99	2.4	4.5	3	3.33333	3.4375	1.20625	42.4932	0	63	174	37	53.1	327.1	9	7	1	1	2
150	47	2	59	2	1	1	10	2	2	5	1	0	0	0	0	0	0	0	5	0	5	9	7	62	24	30	9	15	16	16	110	6.6	3.5	4.5	3.33333	4.5625	0.75315	33.3828	49	63	105	70	37.8	324.8	8	7	1	3	2
151	48	2	20	4	1	5	7	4	1	1	1	0	0	0	0	0	0	0	5	0	3	8	15	35	19	34	8	11	20	11	103	7.4	6.16667	8	5.66667	6.6875	1.13925	30.2303	0	67.5	87	34	81	269.5	6	8	1	2	2
158	49	1	54	1	1	1	12	1	3	5	1	0	0	0	0	0	0	0	4	1	2	10	6	63	17	27	10	7	16	12	89	2.4	0.666667	1.5	2	1.5625	3.96525	31.323	49	94.5	147	36	49.5	376	8	5	0	1	2
169	50	2	67	1	1	3	10	1	1	3	1	1	0	0	0	0	0	1	3	1	2	8	11	53	21	33	6	12	16	16	104	3	2.33333	4	3.33333	2.9375	1.5359	30.7584	98	117	111	40	45.9	411.9	6	8	1	1	1
171	51	2	69	1	1	3	12	1	3	3	1	1	0	0	1	1	0	3	4	1	2	7	11	88	25	30	12	15	16	16	114	5.8	4.5	5	0	4.125	1.3999	28.9209	196	126	84	28	50.4	484.4	6	6	1	3	1
174	52	2	55	4	1	5	9	3	3	2	0	0	0	0	0	1	1	2	2	0	2	8	13	57	15	25	11	10	12	16	89	2.8	4.66667	5.5	4	4.0625	2.9735	30.6395	147	63	63	70	37.8	380.8	13	13	2	3	2
175	53	2	54	4	1	1	12	1	2	4	1	1	0	0	0	0	0	1	3	0	4	8	9	56	20	21	12	9	14	14	90	5.6	5.83333	9	5.66667	6.125	1.63925	27.4586	0	155.7	126	49.2	37.98	368.88	5	10	3	2	3
176	54	2	83	2	1	3	7	4	3	2	0	1	0	1	0	1	0	3	2	0	1	9	12	65	18	28	12	10	16	15	99	7.4	6.66667	9	3.33333	6.5625	1.9735	31.0226	112	117	36	42	64.8	371.8	4	4	1	2	0
177	55	2	50	4	1	1	9	1	2	6	1	0	0	0	0	0	0	0	4	0	5	10	7	47	24	25	12	12	14	16	103	1.2	2.83333	5	1	2.25	2.49875	33.4624	28	112.5	150	62	24.3	376.8	1	11	2	0	3
178	56	2	58	1	1	4	9	1	3	4	1	1	0	0	0	1	1	3	3	1	4	9	11	54	18	31	12	11	16	16	104	6.6	5.16667	6	4.66667	5.625	4.1099	33.6425	98	153	168	27	33.3	479.3	1	3	1	1	2
179	57	1	52	1	1	1	12	1	3	6	1	0	0	0	0	1	0	1	3	1	2	2	12	12	18	28	9	9	12	10	86	6.8	5.33333	5.5	4.66667	5.6875	5.67025	51.2056	0	45	159	63	37.8	304.8	13	13	1	2	2
183	58	2	29	4	1	1	9	3	4	1	1	0	0	0	0	0	0	0	2	1	2	9	12	50	17	27	12	11	12	14	93	1.2	0	5	0	1	3.65735	37.3386	116.688	170.796	139.276	26.9321	36.0163	489.709	2	4	1	1	2
184	59	1	66	1	1	3	10	1	3	3	1	1	0	1	0	0	0	2	3	1	4	10	12	26	21	33	15	15	20	16	120	4.8	4.16667	6	1	4	4.60525	30.9145	98	108	126	39	44.1	415.1	3	4	0	0	0
185	60	2	57	1	1	1	6	1	3	3	1	1	0	1	0	1	0	3	2	1	2	10	8	38	21	28	12	14	16	15	106	2	2.83333	5	4	3.0625	1.13725	40.4113	0	70.92	201.84	29.6	49.824	352.184	8	6	2	3	0
187	61	2	52	5	1	1	10	1	3	3	1	1	0	0	0	0	0	1	4	1	2	8	9	39	25	35	15	9	14	16	114	8.2	8.5	5	3.33333	7	6.47865	26.8926	0	126	114	65	33.3	338.3	1	2	2	1	2
190	62	2	66	1	1	3	12	1	2	4	1	1	0	0	0	1	0	2	4	0	2	9	11	36	20	28	12	11	16	16	103	4.4	5.5	0	1.66667	3.75	3.8119	29.8527	63	117	111	35	54.9	380.9	7	8	1	2	1
191	63	2	65	1	1	2	10	1	3	5	1	0	0	0	0	0	0	0	4	1	4	9	8	29	20	24	6	10	12	15	87	1.4	2	8	0.666667	2.3125	3.55875	27.4276	105	144	81	52	37.8	419.8	14	16	1	0	2
196	64	2	34	1	1	1	12	1	2	6	1	0	0	0	0	0	0	0	4	1	4	8	11	9	23	30	15	15	12	16	111	0.6	0.5	6.5	0	1.1875	2.38653	35.8239	0	139.5	231	14	41.4	425.9	1	9	0	0	1
201	65	1	70	1	1	3	12	1	1	4	1	1	1	1	1	1	0	5	4	1	2	10	8	60	24	33	6	4	12	16	95	0.4	1.66667	6	0	1.5	2.2905	28.953	147	63	21	60	59.4	350.4	10	11	0	1	0
206	66	2	53	4	1	1	10	1	4	5	1	1	0	0	0	0	0	1	3	1	1	5	16	56	13	27	6	14	15	16	91	1	6.66667	0	2	3.1875	1.07655	32.8213	49	31.5	93	80	38.7	292.2	9	11	2	2	2
207	67	2	62	1	1	3	12	1	1	6	1	1	0	1	0	0	0	2	3	0	1	10	5	30	21	25	12	11	14	16	99	0	0	0	0	0	1.22515	32.1273	49	157.5	99	45	43.2	393.7	4	6	0	1	2
209	68	1	70	1	1	3	7	1	3	7	1	1	0	0	0	1	1	3	2	0	2	4	10	24	19	21	3	12	13	16	84	4.6	5	5.5	6	5.125	0.5959	34.9642	315	166.5	63	34	27.9	606.4	3	3	2	3	0
211	69	2	64	1	1	3	9	1	3	3	1	1	0	1	1	1	0	4	2	1	1	8	15	44	25	21	4	11	19	14	94	8.2	7.16667	4.5	5.66667	6.875	0.9979	32.6521	0	117	117	54	44.1	332.1	6	8	3	3	2
212	70	2	64	5	1	2	10	1	3	3	1	1	0	0	0	0	0	1	3	1	2	9	12	75	20	24	11	12	14	16	97	1.2	1.83333	4	1.33333	1.8125	0.9309	29.9903	147	94.5	117	38	44.1	440.6	3	6	1	1	2
213	71	2	63	1	1	1	7	1	2	3	1	1	0	0	0	0	0	1	3	1	4	9	11	15	21	29	10	11	13	16	100	2	0.833333	4.5	1	1.6875	2.067	29.1955	133	126	117	14	61.2	451.2	2	0	1	1	1
215	72	2	67	2	1	3	7	3	3	7	0	1	0	0	0	1	0	2	3	0	1	2	16	63	19	22	12	3	13	14	83	4.6	5.83333	5	2.66667	4.75	1.4129	29.7435	0	45	27	107	37.8	216.8	4	5	1	0	2
217	73	1	84	1	1	1	10	1	2	4	1	0	0	1	0	0	0	1	4	0	3	4	11	39	25	32	11	14	17	15	114	3.6	2.16667	4.5	2	2.875	0.839	33.2074	0	40.5	63	49	80.1	232.6	6	6	1	2	1
218	74	2	57	5	1	1	9	3	5	2	1	0	0	0	0	0	0	0	4	0	4	6	13	57	19	21	6	10	15	16	87	2.8	2.5	4	1	2.5	0.49865	38.9709	154	99	174	24	37.8	488.8	2	12	2	1	3
219	75	1	63	6	1	3	9	3	3	4	1	0	0	0	0	0	0	0	3	0	2	6	16	60	11	19	7	4	10	8	59	3.6	4.16667	3	3	3.625	0.69325	31.841	154	81	96	24	64.8	419.8	4	3	1	1	1
220	76	1	69	1	1	3	7	1	2	6	1	1	0	0	0	1	0	2	3	1	4	10	8	80	17	25	11	8	14	13	88	0	3.33333	10	3.33333	3.125	0.77825	33.8169	98	171	60	72	21.6	422.6	6	6	0	2	1
221	77	2	55	5	1	1	11	3	3	4	1	1	0	0	0	1	0	2	4	1	4	10	10	46	19	22	12	7	12	11	83	3.2	2.5	6	1.33333	2.9375	5.53015	37.3749	42	27	57	95	37.8	258.8	4	7	0	1	2
223	78	2	27	4	1	1	9	3	4	2	1	0	0	0	1	0	0	1	3	1	3	8	20	48	17	25	8	13	17	15	95	7.6	4.16667	8	2.33333	5.375	2.53025	34.9358	210.764	84.4364	49.7455	49.3091	47.9127	442.167	2	2	1	1	1
224	79	2	45	1	1	1	12	1	3	6	1	0	0	0	0	0	0	0	4	1	3	8	11	23	14	22	6	6	15	11	74	1.6	0	5	0	1.125	0.776	34.5632	0	45	156	46	54	301	6	6	1	1	0
227	80	2	65	3	1	6	7	3	3	1	0	1	0	0	0	1	0	2	2	0	4	9	16	41	13	27	14	4	11	14	83	4.6	4.33333	6.5	5.66667	4.9375	3.03	32.567	28	193.5	30	47	57.6	356.1	2	5	1	1	0
228	81	2	67	1	1	3	9	1	5	4	1	1	0	1	0	0	0	2	3	1	2	3	11	83	14	28	12	12	16	16	98	3.4	1	5	2	2.4375	4.13525	30.1274	49	63	21	70	63	266	5	5	1	1	0
229	82	1	68	1	1	6	10	5	2	4	1	0	0	0	1	1	0	2	5	1	5	8	4	0	19	27	12	12	13	16	99	1.6	3.66667	3	4	3	1.2311	31.2	63	126	120	42	44.1	395.1	3	3	0	0	0
230	83	2	70	2	1	3	8	1	2	3	1	1	0	0	0	1	0	2	3	0	3	9	9	43	11	15	3	3	4	7	43	4.2	2.83333	3.5	3.66667	3.5	5.25	37.1426	166.667	57.4286	38.8571	50.2857	61.3714	374.61	4	5	1	1	1
231	84	1	80	5	1	3	8	3	3	3	1	1	0	0	0	1	0	2	3	0	4	6	13	41	11	12	3	3	4	7	40	5	4.33333	6.5	4.33333	4.8125	2.61725	30.1433	0	126	63	70	44.1	303.1	8	7	1	1	0
233	85	2	21	6	1	5	7	5	6	1	1	0	0	0	0	0	0	0	4	0	5	8	11	39	15	20	8	9	11	12	75	5.2	4	7	5	4.9375	5.04525	32.3101	163.826	114.708	96.8944	21.3168	58.9416	455.687	8	8	1	2	2
241	86	1	59	1	1	4	9	1	3	3	1	1	0	1	0	0	0	2	3	1	4	3	9	54	18	27	9	12	13	16	95	9.4	9.5	9.5	9.33333	9.4375	1.9755	30.6702	0	72	138	42	57.6	309.6	4	4	1	1	2
242	87	2	62	5	1	1	12	1	2	5	1	1	0	0	0	0	0	1	3	1	4	8	13	41	24	30	12	12	15	16	109	6	5	10	3	5.5625	3.45215	30.6907	147	378	63	28	12.6	628.6	7	7	1	3	2
243	88	2	69	1	1	3	12	1	2	5	1	1	0	1	0	1	0	3	2	0	1	9	13	57	21	33	10	13	17	13	107	7.4	4.5	10	3.33333	5.875	0.613	28.1907	49	378	105	7	31.5	570.5	5	5	1	0	0
245	89	2	41	1	1	5	9	3	4	3	1	1	0	0	0	0	0	1	4	0	2	5	16	52	13	26	12	10	13	12	86	2.8	5.83333	0	5.33333	4.0625	1.5192	32.6518	175	108	132	24	45.9	484.9	2	5	1	0	2
246	90	2	47	5	1	1	12	1	2	5	1	0	0	0	0	0	0	0	4	1	4	8	11	51	21	29	10	9	14	11	94	5.8	2.16667	4	2	3.5	0.830525	30.8171	77	18	180	40	47.7	362.7	5	9	1	1	2
247	91	2	40	4	1	1	12	1	1	6	1	0	0	0	0	0	0	0	4	0	4	9	10	19	24	29	15	12	14	14	108	5.8	4.16667	8	4.66667	5.25	3.9175	35.4444	28	22.5	228	46	33.3	357.8	10	9	1	3	2
248	92	2	33	1	1	1	12	1	3	4	1	1	0	0	1	0	0	2	2	0	3	10	9	90	16	24	11	4	11	8	74	7.6	4	9	3.33333	5.625	4.3695	37.0017	49	31.5	273	14	44.1	411.6	7	10	1	2	1
249	93	1	35	1	1	1	9	1	3	4	1	0	0	0	0	0	0	0	4	1	4	9	11	34	15	27	12	10	14	14	92	2.8	2	6.5	1	2.625	2.595	40.1199	63	40.5	126	59	44.1	332.6	4	7	0	0	0
250	94	2	45	6	1	4	10	3	5	1	0	0	0	0	0	0	0	0	4	1	1	9	11	37	16	18	4	9	13	12	72	5	2.66667	8.5	1	3.8125	3.36715	29.3252	98	81	126	38	50.4	393.4	1	5	1	0	0
252	95	2	66	1	1	3	12	1	2	6	1	0	0	0	0	1	0	1	4	1	2	6	15	83	22	30	12	9	16	15	104	3	1.66667	5	0.333333	2.25	5.06805	37.7532	70	121.5	99	35	56.7	382.2	3	3	0	1	1
253	96	2	65	2	1	1	10	1	4	5	1	1	0	0	0	1	0	2	2	1	1	5	12	15	23	25	12	12	13	16	101	7.2	7.83333	8	4.66667	7.0625	2.06565	38.7477	49	67.5	102	77	31.5	327	8	9	3	1	2
254	97	2	62	1	1	1	7	1	2	4	1	0	0	0	0	1	0	1	4	1	5	2	12	30	20	29	10	9	16	16	100	4.4	4	4.5	2.33333	3.875	2.32755	35.7755	0	283.5	42	49	37.8	412.3	3	5	1	0	2
255	98	2	78	1	1	3	9	1	4	1	1	1	0	0	0	0	0	1	3	0	1	2	12	18	21	28	6	13	20	16	104	2.4	4	7	3.66667	3.8125	3.5778	31.7745	90.2222	276	70	20.8889	44.6	501.711	2	2	0	1	0
256	99	2	73	2	1	3	11	3	3	1	1	1	1	0	0	1	0	3	3	0	1	7	14	51	14	16	8	4	11	13	66	4.2	2.83333	6.5	2.66667	3.6875	3.96775	27.4729	0	87	178	70	17.4	352.4	4	5	1	2	1
257	100	1	62	1	1	3	7	1	3	5	1	1	0	1	0	0	1	3	2	1	2	7	12	54	20	24	9	11	16	12	92	2.4	3.16667	3	2.66667	2.8125	4.635	34.5935	161	162	63	37	45.9	468.9	6	7	1	1	1
259	101	2	46	1	1	1	12	1	3	6	1	1	0	0	0	1	0	2	3	1	3	8	13	5	25	24	10	10	20	16	105	4.8	4.16667	4	4.33333	4.375	2.49405	32.7168	0	63	153	56	42.3	314.3	4	3	1	3	2
260	102	2	54	4	1	5	10	1	5	1	1	1	0	0	1	1	0	3	2	0	2	2	13	61	10	11	7	3	4	4	39	7.2	8.66667	7.5	7	7.75	4.56075	34.9974	0	0	147	69	45	261	5	6	3	3	3
261	103	2	56	4	1	5	9	1	1	7	1	1	0	1	0	1	0	3	3	0	2	8	14	24	15	28	12	9	15	12	91	4	5.5	7	2.66667	4.6875	1.79525	32.7766	0	90	99	46	62.1	297.1	9	7	1	1	2
262	104	2	39	1	1	1	9	1	4	5	1	0	0	0	0	0	0	0	3	1	1	6	14	54	23	30	10	13	16	16	108	5.6	3.66667	6	3.66667	4.5625	0.9759	32.5226	77	81	150	38	45.9	391.9	4	5	1	2	2
263	105	1	45	1	1	1	8	1	2	4	1	0	0	0	0	0	0	0	4	1	4	8	10	28	18	12	8	11	14	16	79	8.4	8.5	8	6.66667	8.0625	1.20575	30.6205	266	189	84	14	41.4	594.4	6	8	1	1	1
265	106	2	46	1	1	1	12	1	2	6	1	0	0	0	0	1	0	1	4	1	2	10	10	88	22	32	11	11	16	16	108	4.2	2.66667	6.5	3.66667	3.8125	2.567	30.2687	112	103.5	159	18	52.2	444.7	2	2	1	0	1
266	107	2	19	4	1	6	7	5	1	1	1	0	0	0	0	0	0	0	5	0	4	9	5	67	21	28	11	12	15	14	101	4.2	3.66667	6	3.66667	4.125	2.45425	40.5082	0	72	75	70	51.3	268.3	10	10	1	1	2
267	108	2	34	4	1	1	10	2	4	2	1	0	0	0	0	0	0	0	3	1	2	6	14	37	18	25	8	12	15	15	93	5.2	4.33333	7.5	3.33333	4.8125	8.92745	31.0931	49	265.5	117	21	37.8	490.3	2	6	2	1	2
271	109	1	37	4	1	5	7	1	3	6	1	0	1	0	0	0	0	1	3	0	2	9	16	75	22	33	8	11	17	15	106	3.2	1.16667	5	3.33333	2.6875	1.09915	31.6484	133	126	138	21	48.6	466.6	3	5	1	3	0
272	110	2	73	2	1	3	12	1	3	2	1	1	0	1	1	1	0	4	2	0	1	6	12	16	19	25	8	10	16	15	93	2.8	3.66667	10	2	3.875	1.52775	32.0897	0	0	150	50	61.2	261.2	6	7	0	1	0
278	111	2	25	4	1	1	12	1	3	4	1	0	0	0	0	0	0	0	4	0	2	6	11	27	25	25	9	15	20	16	110	6	3.5	10	1.66667	4.75	0.22705	36.2759	84	45	144	38	54	365	3	1	1	0	0
281	112	2	69	5	1	3	12	4	4	2	1	0	0	0	0	1	0	1	3	0	2	7	16	13	20	30	11	9	13	15	98	5.4	0.666667	8	2	3.3125	1.2429	33.2471	0	144	123	40	49.5	356.5	1	5	0	0	1
283	113	2	55	1	1	2	9	3	2	2	1	1	0	0	0	0	1	2	5	1	4	7	12	65	13	27	15	7	20	16	98	6.2	6.33333	9	6.33333	6.625	6.5091	31.7723	398	158.786	116.143	16.8571	18.2571	708.043	13	12	0	1	3
284	114	2	30	4	1	1	8	2	1	2	1	0	0	0	0	0	0	0	3	1	3	6	12	50	15	24	10	13	20	12	94	5	5	10	6	5.8125	5.49275	33.5343	49	31.5	210	42	37.8	370.3	10	3	2	2	2
285	115	2	20	4	4	5	9	4	2	7	1	0	0	0	0	0	0	0	4	1	4	8	11	44	20	35	15	15	20	16	121	5.8	3.33333	8	1.66667	4.375	2.16875	38.9165	357	148.5	63	32	27.9	628.4	2	8	0	0	0
286	116	2	19	6	3	2	9	4	2	4	1	0	0	0	0	0	0	0	3	0	3	6	12	12	24	34	15	15	20	16	124	3.8	4.33333	10	0	4.0625	9.111	42.1832	217	139.5	105	26	40.5	528	4	5	2	2	2
287	117	2	42	4	1	1	12	1	1	6	1	0	0	0	0	0	0	0	4	0	5	10	7	42	22	29	12	8	16	16	103	6.8	3.5	2.5	2.33333	4.1875	2.68915	31.3963	112	162	57	46	45.9	422.9	12	10	1	1	1
288	118	2	76	1	1	3	12	1	3	4	1	1	0	1	0	0	0	2	3	1	2	10	5	48	25	35	15	13	17	15	120	0	4.83333	10	1.66667	3.375	1.2054	32.7135	76.3636	250.364	0	0	91.3091	418.036	9	9	1	1	2
290	119	2	75	4	1	2	7	4	3	2	1	1	0	0	0	0	0	1	3	1	4	10	10	18	16	22	11	7	14	11	81	3.6	4.16667	5	3.33333	3.9375	1.57725	31.8211	121.333	96	150	25.3333	48.6	441.267	5	5	1	1	2
292	120	2	75	5	1	3	9	1	3	2	1	0	0	0	0	0	0	0	2	0	4	8	10	24	18	24	7	9	13	16	87	6.6	4	8	3	5.125	2.84895	31.7908	196	252	105	21	25.2	599.2	4	5	1	2	0
293	121	2	85	2	1	3	7	1	3	7	1	1	0	0	1	1	0	3	3	0	4	9	11	60.0213	20	29	6	8	16	15	94	1.6	1.83333	6	5.33333	2.9375	2.77815	29.6978	98	94.5	147	21	56.7	417.2	3	3	1	2	1
294	122	2	51	6	1	2	10	2	5	1	1	0	0	0	0	0	0	0	4	1	4	10	8	45	13	22	3	3	4	9	54	0.6	1.66667	5.5	3.33333	2.125	3.2059	40.612	98	94.5	168	21	50.4	431.9	0	1	2	1	2
297	123	2	18	4	1	2	6	3	2	7	1	0	0	0	0	0	0	0	4	1	5	7	14	16	12	26	11	4	8	13	74	5	4.66667	10	2.33333	5	0.68205	36.6876	133	252	42	16	56.7	499.7	3	3	1	1	1
298	124	2	57	5	1	6	10	3	5	2	1	1	0	0	0	0	0	1	4	0	3	9	10	51	18	23	7	11	11	16	86	2.6	2.33333	5.5	1.66667	2.6875	1.11225	29.0502	98	63	144	41	45.9	391.9	4	7	1	1	2
302	125	1	67	1	1	3	11	1	2	4	3	1	0	1	0	1	0	3	3	0	2	5	13	44	22	26	10	8	14	10	90	4.6	2.66667	6.5	0.666667	3.375	3.33345	34.3659	98	81	126	24	63	392	8	8	1	0	2
303	126	2	54	5	1	1	9	2	3	2	1	1	0	0	1	1	0	3	3	1	3	6	12	90	13	24	11	9	12	16	85	1.8	1.66667	5	1	2	2.8879	42.3741	77.4118	36	157.059	47.2941	44.3647	362.129	7	8	1	1	0
305	127	1	65	5	1	3	10	3	3	4	1	0	0	0	0	1	0	1	3	0	3	7	10	19	17	25	9	7	14	11	83	3	2.66667	3.5	2.66667	2.875	5.3873	33.1116	63	126	120	42	44.1	395.1	6	6	1	2	1
311	128	2	52	1	1	1	10	1	2	6	1	0	0	0	0	0	0	0	3	0	3	8	9	86	20	24	11	12	16	16	99	3.2	4.33333	8	3.66667	4.3125	11.3639	29.4644	98	171	96	28	50.4	443.4	3	3	1	1	1
312	129	2	52	1	1	1	10	1	3	7	1	1	0	0	0	0	0	1	5	1	4	9	4	90	23	30	15	15	17	16	116	2.4	1	7.5	3.33333	2.6875	5.9399	28.678	176.615	52.6154	105.231	25.2308	63.6923	423.385	3	1	0	0	1
313	130	2	65	1	1	2	12	1	3	4	1	1	0	0	0	0	0	1	3	0	3	9	13	34	23	25	9	6	16	15	94	3.2	3.83333	5.5	2	3.5	4.7364	29.8642	98	63	168	35	44.1	408.1	7	5	1	2	2
314	131	2	64	1	1	4	8	3	3	2	1	1	0	1	0	0	0	2	5	1	5	10	8	75	17	26	9	6	10	15	83	0	0.5	0	0.333333	0.25	10.7872	31.5264	196	126	147	21	37.8	527.8	5	5	0	1	1
315	132	2	57	1	1	1	7	1	3	3	1	1	0	0	0	0	0	1	3	0	3	9	11	13	22	27	5	14	17	16	101	6.8	4.66667	5	2.66667	5	1.0049	32.929	49	31.5	168	49	44.1	341.6	2	2	0	1	2
317	133	2	33	1	1	1	12	1	3	6	1	1	0	0	0	0	0	1	2	1	2	10	13	62	15	23	5	14	17	15	89	2	1.33333	4.5	0.333333	1.75	0.756	27.601	70	72	162	25	56.7	385.7	2	4	0	1	0
318	134	2	29	6	1	1	9	2	4	1	1	0	0	0	0	0	0	0	2	1	1	6	12	19	16	23	10	10	12	13	84	1.4	0	8	0	1.4375	2.13875	33.1424	98	166.5	111	31	44.1	450.6	0	2	1	1	2
319	135	2	51	1	1	1	10	1	2	6	1	0	0	0	0	0	0	0	4	1	1	9	10	35	23	31	12	13	16	16	111	5.6	3.16667	8	4.33333	4.75	6.21075	29.4135	63	126	120	42	44.1	395.1	4	3	1	1	1
321	136	2	32	3	1	1	12	3	4	3	1	0	0	0	0	0	0	0	3	0	4	4	11	14	20	33	13	15	16	16	113	1.4	0.666667	5.5	0	1.375	0.39825	30.273	0	94.5	156	46	44.1	340.6	3	11	1	3	1
322	137	2	72	5	1	1	10	1	4	2	1	0	0	0	0	0	0	0	4	0	2	8	14	38	23	21	10	13	20	16	103	3.6	3.83333	2.5	0.333333	2.9375	0.7344	31.7942	63	355.5	48	35	26.1	527.6	5	7	1	2	2
323	138	2	21	4	1	2	9	4	6	7	1	1	0	0	0	0	0	1	3	0	4	8	8	60	19	28	12	12	14	16	101	5.4	5	8	4.66667	5.4375	1.6554	32.4198	71.7818	133.527	47.1273	47.1273	58.7127	358.276	8	7	1	2	1
325	139	2	24	4	1	4	9	5	5	1	0	0	0	0	0	0	1	1	2	0	5	7	9	17	11	12	6	7	4	8	48	10	5	10	5.66667	7.3125	12.3203	38.9762	63	126	120	42	44.1	395.1	2	4	3	3	3
326	140	2	45	1	1	1	12	1	1	6	1	0	0	0	0	0	0	0	2	0	1	8	9	45	25	35	15	15	20	16	126	3.6	2	6.5	3.66667	3.375	2.149	31.8612	147	94.5	177	29	34.2	481.7	3	2	1	1	2
330	141	2	54	1	1	5	9	1	3	5	1	1	0	1	0	0	1	3	3	0	3	2	15	0	18	24	6	12	12	16	88	2.8	4	4.5	6.66667	4.1875	2.70825	37.5671	0	54	90	42	75.6	261.6	3	5	0	1	0
332	142	2	44	4	1	1	9	3	2	2	1	1	0	0	0	0	0	1	3	0	2	8	10	27	18	23	12	9	12	15	89	2.8	0.833333	6.5	1.66667	2.3125	2.41415	35.6389	210	58.5	96	37	50.4	451.9	3	9	1	1	0
336	143	2	53	5	1	1	9	1	2	5	1	0	0	0	0	0	0	0	3	1	4	8	14	43	24	27	11	6	18	12	98	5.4	8	7.5	0.333333	5.6875	1.59415	33.431	98	63	99	72	31.5	363.5	2	2	2	3	2
337	144	2	28	4	1	1	9	3	3	2	1	0	0	0	0	0	0	0	4	1	4	10	8	48	21	25	9	13	14	16	98	6	1.83333	10	2	4.1875	0.7945	32.2166	35	396	42	14	42.3	529.3	2	3	1	1	1
343	145	2	53	5	1	1	9	3	3	3	1	0	0	0	0	0	0	0	4	1	3	8	13	38	20	28	12	11	12	14	97	4.2	4.33333	7	2.66667	4.3125	0.3414	35.7283	94.08	60.48	161.28	33.6	48.384	397.824	5	5	1	1	1
345	146	2	33	4	1	1	12	3	3	3	1	0	0	0	1	0	0	1	3	1	3	10	7	51	22	28	9	15	13	16	103	4.2	2	3	0.333333	2.5	1.79688	29.8598	133	81	102	32	58.5	406.5	7	7	0	0	1
346	147	2	63	5	1	1	12	1	2	6	1	1	1	1	0	0	0	3	3	0	2	7	8	10	21	32	15	13	18	16	115	0.6	0	3	0	0.5625	1.52115	34.5587	0	148.5	165	16	57.6	387.1	5	6	0	2	2
347	148	2	63	4	1	1	7	1	2	3	1	1	0	0	0	0	0	1	3	0	2	9	11	34	25	34	15	11	15	16	116	9.6	1.5	5	3	4.75	1.54465	30.7699	196	126	126	56	12.6	516.6	3	3	1	1	2
348	149	2	23	4	1	5	9	3	5	1	0	1	0	0	0	0	0	1	2	0	1	4	18	50	18	23	6	10	10	12	79	7	7.16667	7	6.66667	7	1.39575	39.344	0	105.065	130.043	48.7826	47.2696	331.161	9	9	3	3	3
351	150	2	43	1	1	1	9	1	3	6	1	0	0	0	0	0	0	0	3	0	3	6	14	52	20	21	9	9	12	16	87	5.4	4.66667	5	5	5	1.07035	31.736	0	22.5	138	65	46.8	272.3	4	2	1	0	2
400	151	1	54	4	1	1	8	3	3	2	1	0	0	1	0	0	0	1	3	1	5	8	11	84	18	27	12	12	16	15	100	4.8	3.83333	5.5	1.66667	3.9375	3.05565	29.8291	294	126	84	28	37.8	569.8	9	9	1	0	2
401	152	2	63	5	1	5	12	1	3	3	1	1	0	1	0	1	0	3	2	1	1	10	11	34	16	17	7	6	13	14	73	5.8	3.16667	8	2.33333	4.4375	1.96965	31.5592	263.953	111.202	80.3953	35.6206	38.8458	530.016	7	5	1	1	2
402	153	2	62	4	1	3	12	3	1	5	1	0	0	0	0	1	0	1	3	1	1	10	11	79	22	32	12	13	12	16	107	0.8	1	4	3	1.6875	1.9869	31.3374	70	229.5	69	28	50.4	446.9	5	7	1	1	0
403	154	2	60	4	1	4	10	2	4	1	0	0	0	0	0	0	0	0	4	0	2	8	16	90	19	23	9	10	10	12	83	1.6	4.83333	7	0	3.1875	8.24695	46.9621	48.44	93.42	145.32	48.44	39.096	374.716	4	4	0	0	2
404	155	2	44	1	1	1	7	2	2	5	1	0	0	0	0	0	0	0	2	1	2	10	12	77	24	29	14	15	15	16	113	5.8	5	4	0.333333	4.25	1.8804	29.5457	180.923	99.6923	193.846	29.5385	23.2615	527.262	4	4	1	0	1
405	156	2	54	2	1	4	10	3	4	1	1	1	0	1	0	0	1	3	2	0	4	5	10	51	14	21	12	7	13	11	78	7.6	5.66667	9	6.33333	6.8125	3.0201	48.5609	0	0	153.391	58.4348	52.5913	264.417	0	0	1	2	0
406	157	2	61	3	1	1	10	3	2	5	1	1	0	0	0	1	0	2	3	1	4	8	7	25	20	27	12	12	14	14	99	0.2	1	0	1.33333	0.6875	1.4211	46.0283	0	90	150	38	54	332	1	1	1	1	1
407	158	2	62	4	1	3	9	3	5	2	0	1	0	0	1	1	1	4	2	1	2	10	13	0	14	18	6	6	13	16	73	5.4	5.33333	7.5	3	5.1875	2.59125	32.9918	0	45	141	51	54	291	5	3	2	2	3
408	159	2	50	5	3	4	9	4	4	1	0	1	0	0	0	1	0	2	2	1	3	5	13	50	14	21	9	5	9	9	67	6	6.66667	4.5	6.33333	6.125	3.5355	30.9878	0	0	168	56	50.4	274.4	0	1	2	3	3
409	160	2	48	1	1	2	8	5	4	4	1	1	0	0	0	0	1	2	2	1	2	8	14	55	20	31	6	11	12	13	93	7.8	7.16667	5	7	7.0625	18.3598	58.521	343	0	147	49	18.9	557.9	2	9	1	3	2
410	161	1	50	1	1	1	12	1	5	5	1	0	1	0	1	1	0	3	3	1	3	9	10	83	25	35	12	15	20	16	123	5.8	4.33333	3	3.66667	4.5	5.2794	34.3309	112	81	174	35	36.9	438.9	1	6	2	0	2
411	162	2	82	1	1	3	10	1	6	2	1	0	0	0	0	0	0	0	5	0	5	10	8	74	23	23	13	11	16	16	102	1.4	2.5	6.5	1	2.375	4.7945	26.1885	49	157.5	147	21	50.4	424.9	2	5	0	0	3
412	163	2	52	4	1	4	6	3	4	1	1	0	0	0	0	1	0	1	2	1	1	6	12	0	20	25	3	15	20	16	99	6.2	5.5	6.5	4	5.5625	0.5846	37.6052	0	0	168	70	37.8	275.8	2	8	1	1	2
413	164	2	48	1	4	1	7	1	2	6	1	0	0	0	0	1	0	1	4	1	3	9	11	59	13	20	4	6	12	10	65	2.6	2.16667	5.5	0	2.3125	1.26915	31.6926	63	108	132	38	47.7	388.7	3	6	1	1	0
414	165	2	56	2	1	1	9	3	4	2	1	0	0	1	0	0	0	1	4	0	2	10	8	65	21	30	12	11	12	16	102	7.8	4.83333	10	1.66667	5.8125	4.1965	38.8016	188	120.857	110.571	28.7143	43.8429	491.986	6	4	0	0	0
415	166	2	52	1	1	1	11	1	3	6	3	0	0	0	0	0	0	0	5	1	2	10	8	63	18	32	15	9	14	16	104	8	8.16667	10	3.66667	7.5	13.8306	30.5428	0	31.5	234	37	41.4	343.9	6	9	1	2	2
416	167	1	23	4	1	5	11	4	5	1	1	0	0	0	1	0	0	1	4	0	4	8	13	72	16	18	7	10	14	11	76	6.8	6.16667	8.5	2.33333	5.9375	0.92525	28.6886	112	0	99	66	47.7	324.7	6	8	1	1	1
417	168	2	44	4	1	1	10	3	3	3	1	0	0	0	0	0	0	0	5	0	5	10	10	74	17	30	10	10	17	16	100	1	3	2.5	1.33333	2	4.205	33.0697	63	81	108	56	44.1	352.1	6	7	1	0	1
419	169	2	62	4	1	2	7	3	3	2	1	1	0	1	1	1	0	4	2	0	1	8	14	52	22	29	5	9	13	13	91	3.6	6	3	0.666667	3.875	1.5329	33.0123	0	189	126	42	37.8	394.8	6	5	2	1	1
420	170	1	65	4	1	3	9	5	2	1	1	1	0	0	0	1	0	2	3	0	3	10	11	25	21	24	8	8	9	13	83	3	3.33333	6.5	2.66667	3.5	1.80025	36.1189	210	94.5	109.5	38.5	37.8	490.3	6	5	1	3	2
423	171	2	60	2	1	4	7	5	6	1	0	1	0	1	1	0	0	3	3	0	1	6	16	8	16	24	12	9	15	13	89	0.8	0.666667	3	0	0.875	1.11495	38.2285	0	63	126	56	50.4	295.4	15	15	1	1	1
424	172	2	43	1	1	1	10	1	1	6	1	0	0	0	0	0	0	0	3	0	1	10	6	19	22	27	13	12	16	16	106	5.6	2	7.5	1.33333	3.6875	1.8305	28.2783	0	31.5	126	45	66.6	269.1	1	8	3	0	3
425	173	2	51	3	1	2	9	1	3	2	1	0	0	0	0	0	0	0	4	1	1	8	10	65	23	28	14	13	18	16	112	2.2	0.333333	4.5	0	1.375	0.3149	29.7455	98	157.5	126	28	44.1	453.6	5	8	1	1	3
426	174	2	54	1	1	3	9	1	6	7	1	1	0	0	0	1	0	2	5	0	1	2	12	15	16	18	10	3	11	5	63	6	3.33333	10	3.66667	5.0625	61.0168	45.3277	98	63	210	14	50.4	435.4	4	0	0	2	0
427	175	2	55	6	1	4	9	1	1	1	1	0	0	0	0	0	0	0	3	1	2	7	15	59	23	26	9	8	14	15	95	7.2	3.83333	10	3.66667	5.625	22.7515	29.4667	110.32	249.12	83.04	27.68	37.368	507.528	6	12	1	2	2
428	176	1	62	4	1	2	12	2	3	2	1	1	0	0	0	0	0	1	3	1	4	5	12	58	14	25	9	7	12	8	75	6.6	5.66667	10	3	6	1.45015	28.9506	112	85.5	126	35	50.4	408.9	6	4	2	2	2
429	177	1	47	4	1	4	9	2	3	1	0	0	0	0	0	0	1	1	3	0	2	8	12	84	15	21	12	7	14	12	81	2.8	1.66667	9.5	6.33333	3.875	0.805475	32.4923	210	207	69	23	41.4	550.4	3	3	1	2	0
430	178	2	56	4	1	4	5	2	1	1	1	1	0	0	0	1	1	3	5	1	2	2	12	24	18	25	9	9	12	12	85	8	6.83333	10	7.66667	7.75	4.375	34.2547	35	94.5	84	64	45	322.5	5	7	0	1	3
431	179	1	44	1	4	4	9	4	6	7	0	1	0	0	0	1	1	3	1	1	4	10	16	55	5	7	3	3	4	4	26	8	5.83333	10	10	7.8125	7	34.4879	0	126	105	84	18.9	333.9	1	2	3	2	0
433	180	2	37	3	3	4	9	3	5	1	0	0	0	0	1	0	1	2	3	1	1	9	10	66	15	20	6	12	16	16	85	7.8	7.33333	6.5	8.66667	7.625	5.93825	32.3821	98	252	63	28	44.1	485.1	2	2	2	0	0
434	181	2	63	5	1	3	9	1	3	3	1	1	1	0	0	0	0	2	2	0	2	8	7	44	14	21	8	6	12	12	73	2.4	3.16667	6.5	2.33333	3.1875	1.52395	33.0911	0	63	96	52	63	274	7	13	1	1	2
435	182	1	49	4	1	4	6	3	3	7	0	1	0	0	0	0	1	2	2	0	2	5	12	26	20	24	8	12	16	16	96	10	10	10	10	10	1.70175	32.0377	0	63	126	56	50.4	295.4	5	8	1	1	0
436	183	2	28	6	1	1	9	3	2	2	1	0	0	0	0	0	0	0	2	1	1	7	15	45	21	27	10	15	12	16	101	5.8	2.16667	7.5	0	3.5625	1.8119	38.59	0	27	162	57.7143	45.2571	291.971	6	5	1	2	0
437	184	2	46	1	1	1	12	1	1	7	1	0	0	0	0	0	0	0	4	1	2	6	6	66	25	35	15	15	20	16	126	3.4	2	10	2.33333	3.5	6.6407	30.6623	77	144	156	20	47.7	444.7	1	1	2	2	1
438	185	2	25	4	1	1	12	1	2	3	1	0	0	0	0	0	0	0	3	1	4	8	13	42	17	24	6	11	12	15	85	5.4	3.83333	8.5	2	4.5625	0.518	32.5263	56	0	120	48	64.8	288.8	8	8	1	2	0
439	186	2	60	5	1	3	10	3	3	7	1	0	0	0	1	1	0	2	2	1	2	8	13	45	15	18	6	9	10	8	66	0.8	1.83333	4	1	1.625	1.16565	28.5692	230.087	129.913	82.9565	24.8696	48.3652	516.191	1	1	1	2	2
440	187	2	61	2	1	3	9	3	3	7	1	0	0	0	1	0	0	1	4	1	2	5	11	0	18	28	12	10	16	15	99	1.8	0.166667	8.5	2.33333	2.125	2.2854	28.2688	49	94.5	84	56	50.4	333.9	3	0	0	1	0
441	188	2	57	3	1	1	7	3	3	2	1	0	0	0	0	0	0	0	5	1	4	10	10	72	20	31	12	12	16	16	107	8.2	3.66667	7.5	5	5.8125	2.53875	31.2374	112	189	114	44	25.2	484.2	2	4	0	1	0
442	189	2	64	2	1	1	11	1	3	5	1	1	0	1	0	0	0	2	3	1	2	10	8	90	25	35	15	15	20	16	126	8	6.5	10	3.33333	6.8125	5.0871	28.7244	217.538	148.846	99.2308	31.0769	35.7231	532.415	8	8	2	2	2
445	190	2	53	5	1	1	11	4	3	4	1	1	0	0	0	1	0	2	4	1	4	7	17	27	22	34	14	11	16	15	112	3	2	3	2.33333	2.5	0.8949	33.4149	0	90	180	49	35.1	354.1	15	15	0	0	2
446	191	2	24	4	1	4	10	4	3	1	1	1	0	0	1	0	0	2	4	1	4	10	11	90	6	24	8	6	13	14	71	1.4	0	0	1.66667	0.75	1.26675	29.6182	66.1818	185.727	87.8182	35.8182	46.9636	422.509	8	7	0	0	1
447	192	2	60	5	1	1	12	1	1	5	1	0	0	0	0	1	1	2	3	0	1	10	12	66	25	32	11	12	15	16	111	0.6	5.66667	0	3	2.875	1.50275	29.5939	0	45	189	67	25.2	326.2	5	4	3	1	3
448	193	2	26	4	1	2	9	4	2	7	1	0	0	0	0	0	0	0	3	1	3	6	12	45	15	27	9	10	9	12	82	4.8	4.66667	9	1.66667	4.6875	1.67725	31.9606	147	63	105	56	37.8	408.8	8	9	2	3	2
449	194	2	35	5	1	1	12	1	1	4	1	0	0	0	0	0	0	0	4	0	4	7	7	27	20	28	12	12	16	16	104	4.8	2.16667	6.5	1.33333	3.375	2.34715	31.6766	0	243	42	44	50.4	379.4	0	8	0	0	0
450	195	1	56	4	1	4	13	2	4	1	1	0	0	1	0	0	1	2	2	0	1	5	15	9	17	25	8	10	16	14	90	1.2	1.83333	5	0.333333	1.75	6.87875	30.1875	0	94.5	84	56	56.7	291.2	8	8	1	2	0
451	196	2	59	3	1	5	9	1	4	1	1	1	1	0	1	1	0	4	2	1	2	2	16	37	22	31	13	10	16	13	105	3.2	3.5	2	5	3.5	2.0289	31.0779	143.769	109.038	123.231	41.0769	36.9692	454.085	8	4	0	0	3
452	197	2	63	5	1	3	12	1	6	3	1	0	0	0	0	0	0	0	4	1	3	9	11	56	16	25	3	8	16	15	83	2.2	0.666667	6	1	1.875	13.3304	34.0846	282.24	151.2	100.8	33.6	24.192	592.032	5	5	1	0	2
453	198	2	61	5	1	1	10	1	1	4	1	1	0	0	0	1	0	2	5	0	4	6	14	54	15	25	9	11	18	16	94	0	0	0	3.33333	0.625	3.2789	31.752	154	144	132	24	41.4	495.4	2	4	0	0	2
454	199	2	66	2	1	3	9	3	3	4	1	0	0	0	1	1	0	2	3	1	1	2	8	72	21	31	15	15	19	15	116	3.4	1.83333	6.5	2.33333	3	1.0959	30.8399	0	67.5	86.1429	40	75.8571	269.5	7	7	0	1	0
456	200	1	53	4	1	2	7	4	3	7	0	1	0	1	0	0	0	2	2	1	4	6	14	40	19	24	9	9	12	12	85	3.2	2.66667	0	3.33333	2.625	0.852	34.3628	49	31.5	168	56	37.8	342.3	4	2	1	2	2
459	201	2	56	5	1	1	7	3	3	2	1	0	0	0	0	0	0	0	3	0	3	7	6	90	18	24	6	13	16	16	93	2	4.33333	4	1.33333	3	3.0699	32.1542	51.1304	159.652	200.348	14.6087	39.4435	465.183	3	5	1	1	2
461	202	2	55	1	1	6	10	1	2	3	1	1	0	0	1	0	0	2	3	1	2	10	11	48	17	25	9	8	12	16	87	3.8	3.83333	3	2.66667	3.5	0.7965	30.9552	0	162	213	28	29.7	432.7	8	8	2	3	3
463	203	2	52	5	1	1	7	1	4	3	1	1	0	0	0	0	0	1	2	1	2	7	11	46	12	27	9	6	11	16	81	6.2	3.83333	8	0.666667	4.5	3.41165	62.099	70	45	45	100	29.7	289.7	12	11	1	3	2
464	204	2	78	5	1	4	4	3	1	7	3	1	0	0	0	0	0	1	2	0	4	8	16	36	20	29	13	11	14	13	100	3.2	3.83333	10	3.33333	4.3125	1.29775	29.1553	0	67.5	12	56	83.7	219.2	3	5	1	2	2
465	205	2	54	2	1	4	10	3	4	1	1	1	0	1	0	0	1	3	2	0	4	7	11	43	15	25	13	10	14	12	89	8.2	7.16667	8	7	7.5625	1.7957	43.177	294	189	105	28	18.9	634.9	2	2	1	2	1
466	206	2	50	5	3	6	9	3	5	7	0	1	0	0	0	1	0	2	2	0	1	3	13	34	14	22	9	8	12	12	77	7.4	7	8.5	6.33333	7.1875	0.175875	31.0951	182	283.5	63	23	31.5	583	4	3	2	3	3
467	207	2	56	6	1	1	9	1	2	6	1	1	0	0	0	0	0	1	3	0	3	10	8	46.4524	19	26	9	12	12	16	94	5.4	1.33333	0.5	0	2.25	1.29878	33.1703	0	99	186	28	50.4	363.4	2	8	1	0	0
468	208	2	65	3	1	3	7	3	3	2	1	0	0	0	0	0	0	0	4	0	3	6	12	0	18	26	9	8	15	15	91	1	0	5	1.66667	1.25	0.0536	29.8086	0	94.5	84	49	63	290.5	2	2	0	1	0
469	209	2	53	1	1	1	12	1	1	6	1	1	0	0	1	1	0	3	3	0	3	10	6	39	22	34	10	10	18	13	107	1.4	2	0	0	1.1875	2.741	25.9717	28	121.5	69	56	52.2	326.7	5	4	3	2	2
470	210	2	42	4	1	1	9	3	4	2	1	0	0	0	0	0	0	0	3	1	3	8	13	55	14	24	6	7	11	8	70	4.8	4.83333	6	3.66667	4.75	12.9758	31.4495	28	9	152.182	61.0909	45.1636	295.436	7	7	1	2	2
471	211	2	66	5	1	1	10	3	4	3	1	0	0	0	0	0	0	0	3	1	2	6	13	47	18	27	10	11	13	16	95	2.8	2.66667	4	1	2.5625	2.05065	29.5764	26.88	22.5	186.84	62.28	31.14	329.64	4	6	2	2	2
472	212	2	52	5	1	1	12	1	2	4	1	0	0	0	0	1	0	1	4	1	1	9	7	82	24	32	15	15	18	16	120	2.4	1.66667	4	2.66667	2.375	6.6541	28.3915	126	108	42	56	50.4	382.4	2	2	0	0	1
474	213	1	46	5	4	1	9	2	3	4	1	0	0	1	0	1	1	3	2	1	1	8	10	53	16	19	11	10	14	10	80	7.4	4.66667	5	5	5.625	15.1146	28.1266	238	139.5	129	12	43.2	561.7	3	2	0	0	0
475	214	2	52	5	1	3	10	1	4	5	1	0	0	0	0	1	0	1	3	1	2	10	8	20	25	30	12	14	20	16	117	1.4	0	8.5	0	1.5	1.741	25.5073	49	157.5	105	35	50.4	396.9	4	4	0	0	0
476	215	1	62	5	1	3	9	5	3	2	0	0	0	0	0	1	0	1	3	0	4	6	6	58	19	24	13	8	13	12	89	5.4	1.5	4.5	1.66667	3.125	3.4114	31.2598	119	108	21	46	66.6	360.6	8	8	1	1	2
477	216	1	56	2	1	4	9	2	4	7	1	0	1	0	0	0	0	1	3	0	4	6	15	40	17	25	9	11	15	16	93	4	4.66667	3.5	3.66667	4.125	1.005	43.3289	189	166.5	66	33	44.1	498.6	1	2	1	2	1
478	217	2	55	7	1	1	6	3	2	2	1	0	0	0	1	0	0	1	4	0	2	8	11	48	18	28	10	9	15	15	95	2.8	2.5	8	0.333333	2.875	3.21765	33.1873	490	247.5	81	5	9.9	833.4	4	5	0	1	0
481	218	2	55	1	1	1	12	1	2	3	1	0	0	0	0	0	0	0	4	1	2	9	13	67	23	35	12	14	19	16	119	2.6	5.83333	4	1.33333	3.75	4.05645	28.0906	126	63	210	56	9	464	3	3	1	0	1
482	219	2	66	5	1	3	7	3	1	6	1	1	0	1	1	1	0	4	2	0	1	4	8	0	19	27	12	11	14	15	98	2	1.66667	3.5	0	1.6875	1.9375	32.7082	0	54	102	75	42.3	273.3	5	9	1	2	2
483	220	1	55	4	1	4	7	3	1	2	1	1	0	1	0	1	0	3	3	1	4	6	12	33	13	22	12	11	17	16	91	10	3.33333	5	0	5	12.8837	28.9218	98	108	189	16	45.9	456.9	0	5	1	2	2
484	221	2	40	4	1	1	12	1	4	2	1	1	0	1	0	0	0	2	2	0	1	10	15	72	21	26	11	10	12	16	96	4.6	4.83333	10	3.33333	5.125	2.49815	45.1749	98	63	63	70	44.1	338.1	9	6	2	3	2
485	222	1	19	4	1	2	9	4	1	7	1	0	0	0	0	0	0	0	3	0	5	10	9	23	16	21	3	7	12	13	72	0.4	0.333333	7.5	3.33333	1.8125	1.83625	32.4439	0	130.5	138	46	42.3	356.8	5	5	1	1	1
486	223	1	50	1	1	1	7	1	2	6	1	0	0	0	0	0	0	0	3	0	4	4	12	57	13	20	6	4	6	8	57	3.6	2.66667	6.5	1	3.125	0.9619	36.6909	175	18	153	42	41.4	429.4	5	5	1	1	2
487	224	2	51	4	1	4	5	3	6	1	0	0	0	0	0	1	1	2	3	0	5	8	10	90	19	25	9	6	7	13	79	8	7.83333	3	2	6.1875	7.3655	30.4525	147	126	81	32	54	440	2	5	1	0	0
488	225	1	71	5	1	2	10	3	3	2	0	0	0	0	0	1	1	2	3	1	4	10	12	72	9	22	3	3	9	10	56	5	1.66667	9	0	3.3125	2.85365	30.2161	70	81	144	36	50.4	381.4	7	7	0	1	1
490	226	1	52	3	1	1	7	3	4	7	0	0	0	0	0	1	0	1	3	0	2	5	8	26	19	24	9	11	14	9	86	2.8	2.16667	0.5	3	2.3125	6.733	31.7532	0	94.5	141	51	44.1	330.6	8	6	1	1	2
491	227	2	33	4	1	1	10	1	3	4	1	0	0	0	0	0	0	0	4	1	4	7	12	87	20	29	14	12	14	15	104	3.8	1	8.5	0	2.625	2.06365	28.9819	77	40.5	210	29	44.1	400.6	4	1	0	0	1
492	228	2	63	4	1	1	9	3	4	3	0	0	0	0	0	0	0	0	2	0	2	9	14	41	20	27	12	8	12	11	90	4.2	5.16667	2.5	4.33333	4.375	0.86625	31.287	259	157.5	54	36	37.8	544.3	3	7	2	2	2
495	229	2	53	4	1	1	9	1	1	5	1	0	0	0	0	0	0	0	3	1	2	10	12	90	25	30	3	15	20	16	109	6	0	10	3.33333	3.75	1.0515	27.6626	133	135	99	35	45.9	447.9	3	3	0	0	0
496	230	2	40	4	1	1	9	2	4	3	1	0	0	0	0	0	0	0	3	0	1	10	12	0	13	19	9	3	4	4	52	0	0	2.5	0	0.3125	1.067	41.5766	0	108	120	60	39.6	327.6	1	1	1	1	1
498	231	2	54	5	1	5	6	3	3	2	1	0	0	0	0	0	0	0	3	0	3	4	11	51	22	28	8	11	14	16	99	2.8	2.83333	9	2.33333	3.5	3.2595	53.7649	0	328.68	35.76	27.68	49.824	441.944	9	8	1	2	0
501	232	2	52	1	1	1	11	3	1	5	1	0	0	0	1	0	0	1	4	1	3	2	6	54	19	18	12	7	12	16	84	5.2	2.16667	4.5	0	3	1.75725	30.7985	0	0	240	34	48.6	322.6	2	1	0	0	1
502	233	1	65	1	1	1	12	3	2	5	1	0	0	0	0	0	0	0	4	1	3	10	4	90	23	16	13	10	16	16	94	1.2	0	5	0	1	2.29765	34.2025	49	315	93	14	41.4	512.4	2	5	1	0	2
507	234	2	66	1	1	1	10	1	1	7	1	0	0	0	0	0	0	0	4	1	2	7	10	43	24	25	15	9	14	16	103	1.4	2.33333	2.5	0	1.625	3.1798	32.8391	47.6	91.8	182.4	26.4	48.24	396.44	9	9	0	0	1
508	235	1	53	5	1	1	10	4	3	1	1	0	0	0	0	0	0	0	3	0	1	8	10	36	9	21	11	3	11	11	66	6.2	0.666667	3	3.66667	3.25	4.6257	35.7959	0	0	303	18	44.1	365.1	1	3	0	0	1
509	236	2	34	4	1	1	10	3	4	2	1	0	0	1	0	0	0	1	3	1	3	9	13	28	18	19	3	13	13	16	82	1.4	1.83333	3	0.333333	1.5625	1.27115	37.0933	28	121.5	168	21	54	392.5	4	5	1	1	0
510	237	2	58	5	1	1	12	1	3	3	1	1	0	0	0	1	0	2	3	0	3	7	12	56	17	27	9	11	12	16	92	3.2	3.66667	7.5	3.33333	3.9375	9.1124	29.3577	0	211.5	42	51	50.4	354.9	4	2	0	0	0
511	238	2	29	5	1	1	9	3	4	3	1	1	0	0	0	0	1	2	4	0	2	6	15	81	18	26	12	12	16	16	100	9.8	9	7.5	8.33333	8.9375	0.6518	34.6892	182	58.5	144	38	38.7	461.2	9	10	3	3	0
512	239	2	73	1	1	3	12	1	6	7	3	0	0	1	0	1	0	2	4	1	5	8	4	23	25	35	15	9	19	11	114	2.2	1	6	0.333333	1.875	2.24765	27.589	33.6	140.4	198	19.8	41.58	433.38	5	5	1	1	1
513	240	2	57	5	3	1	12	3	2	6	1	0	0	0	0	0	1	1	5	1	4	9	8	48	22	33	14	13	16	15	113	9	7.16667	10	1	6.9375	2.61275	31.8591	84	72	42	82	39.6	319.6	3	2	1	0	1
514	241	2	31	4	4	1	9	4	3	7	1	0	0	0	1	0	0	1	3	1	4	10	12	57	20	28	12	12	14	16	102	2.2	0.5	7	0.333333	1.8125	1.18365	28.5964	98	225	39	35	50.4	447.4	4	5	1	1	0
515	242	2	70	4	1	3	9	4	3	2	1	0	0	1	0	1	0	2	3	0	3	8	11	72	25	31	15	6	15	15	107	0	0	0	0	0	2.14665	30.03	49	126	156	25	50.4	406.4	4	9	1	1	0
518	243	2	72	5	1	3	12	3	6	7	1	0	0	1	0	0	1	2	3	0	4	6	12	38	25	34	12	15	19	16	121	8.4	4	10	2	5.75	2.25125	43.4846	98	139.5	54	47	52.2	390.7	4	5	1	0	0
523	244	2	47	1	1	2	6	1	2	6	1	0	0	0	0	0	0	0	3	0	3	8	10	17	25	33	15	15	19	16	123	4.4	0.5	7.5	3	3.0625	2.95125	32.5935	0	148.5	84	28	71.1	331.6	5	9	0	1	0
526	245	2	53	3	1	5	9	2	4	1	1	1	0	0	0	1	1	3	2	1	1	4	12	18	14	20	8	9	12	7	70	2.2	2.16667	2.5	2	2.1875	2.51575	40.7271	0	0	168	56	50.4	274.4	8	6	1	2	0
541	246	1	44	6	1	1	7	3	4	1	1	1	0	0	1	1	1	4	3	0	2	8	12	38	16	20	6	6	10	15	73	4.6	5.16667	6	5.33333	5.125	4.22435	34.3995	207.529	133.412	114.353	39.5294	27.9529	522.776	8	8	2	3	3
542	247	1	51	1	1	1	8	4	4	7	1	1	0	0	0	0	0	1	2	0	3	7	13	56	23	25	10	12	15	16	101	2.8	5.33333	8	3.33333	4.5	2.07113	32.0348	140	54	168	60	18	440	4	4	2	3	2
544	248	2	69	4	1	2	9	1	3	2	1	1	0	0	1	1	0	3	3	0	2	10	5	80	18	24	12	12	16	16	98	6.8	2.83333	5.5	1.66667	4.1875	1.85665	30.7481	228.667	81	76	43.3333	43.8	472.8	5	4	1	1	1
545	249	1	53	4	1	5	7	3	3	1	1	1	0	0	0	0	0	1	3	0	3	7	14	61	15	21	9	7	11	8	71	2.6	3.83333	3	2	3	1.5623	34.0822	369.6	21.6	86.4	52.8	25.92	556.32	4	6	1	2	2
546	250	1	64	5	1	3	5	3	3	7	1	0	0	0	0	0	0	0	3	0	3	7	13	58	20	20	3	11	12	16	82	2.4	3.83333	5.5	1	3.0625	0.54445	35.0881	56	36	24	72	64.8	252.8	16	16	2	3	3
547	251	2	59	5	1	4	7	3	5	1	1	1	0	0	1	1	0	3	2	1	2	5	14	39	5	12	3	3	6	8	37	2.6	4.16667	4	1.33333	3.125	1.8294	34.756	77	157.5	84	38	50.4	406.9	4	4	1	2	0
548	252	2	53	4	1	4	6	2	5	7	1	1	0	0	0	0	0	1	1	0	1	4	14	9	24	26	7	11	17	16	101	3.6	3	3.5	6	3.8125	1.6895	28.0699	0	40.5	57	75	58.5	231	6	8	1	0	0
549	253	2	74	5	1	3	9	3	2	1	0	1	0	0	0	0	0	1	3	0	4	6	15	20	17	23	14	10	15	16	95	3.8	3.5	10	0	3.75	1.5625	35.1652	168	162	99	45	27	501	8	8	0	1	1
550	254	2	82	2	1	2	10	1	3	1	1	1	0	0	0	1	0	2	4	0	3	6	11	0	11	21	7	6	14	13	72	2.4	1.66667	9	0.333333	2.5625	0.41815	37.2138	14	58.5	84	30	85.5	272	5	6	0	3	0
551	255	2	19	4	1	4	7	3	3	7	1	0	0	0	0	0	0	0	2	0	4	2	4	46	13	23	6	10	13	13	78	1.4	2.66667	10	3.33333	3.3125	1.24475	37.3407	294	189	63	21	37.8	604.8	7	6	0	2	0
552	256	1	60	5	1	5	10	3	4	2	1	1	0	0	0	0	0	1	4	1	2	10	5	88	18	28	9	13	15	16	99	2.8	2	8	2.66667	3.125	0.974	31.3565	98	0	66	42	81	287	11	10	1	1	1
554	257	2	65	2	1	2	10	3	3	2	0	0	0	0	0	0	0	0	3	0	4	6	10	27	12	20	8	8	9	11	68	3.4	6.16667	4	6.33333	5.0625	1.36465	30.0705	98	103.5	144	27	50.4	422.9	7	9	1	1	0
556	258	1	62	2	1	3	9	3	5	7	0	0	0	0	1	0	0	1	1	0	3	7	12	19	18	27	15	11	12	16	99	4.2	7	5	4	5.3125	0.55475	34.3723	134.256	143.846	101.231	44.7521	34.5231	458.609	4	4	2	2	3
558	259	2	46	2	1	1	9	1	1	3	1	0	0	0	0	0	0	0	3	1	4	10	10	70	19	26	10	12	16	15	98	6.4	3.66667	8.5	2.66667	4.9375	18.2752	41.3221	196	126	0	56	50.4	428.4	3	2	1	1	1
559	260	2	47	4	1	2	7	3	5	1	3	0	0	0	0	1	0	1	2	0	1	4	12	9	19	20	3	10	14	16	82	7.2	7	7.5	5.66667	6.875	0.402	35.9638	84	157.5	156	34	31.5	463	7	6	3	2	2
560	261	2	59	5	1	1	7	1	2	3	1	0	0	0	0	0	0	0	4	0	4	2	12	25	15	25	15	15	20	16	106	6	6.66667	5	0	5	1.0954	32.2803	160.087	9	46.9565	65.7391	55.5652	337.348	5	4	0	1	2
561	262	2	45	1	1	1	10	1	2	4	1	0	0	0	0	0	0	0	3	0	2	4	6	90	25	29	10	11	11	15	101	5.6	3.5	10	3.33333	4.9375	3.82505	36.0173	98	85.5	120	23	64.8	391.3	2	2	0	1	0
562	263	2	66	1	1	5	7	1	1	4	1	1	0	0	0	1	0	2	3	0	5	7	8	27	18	29	12	13	16	16	104	5.2	3.5	10	5.33333	5.1875	2.1715	30.077	42.9231	55.1868	119.473	63.1648	41.9538	322.701	3	4	1	2	0
564	264	1	64	4	1	3	9	1	3	7	1	0	0	0	1	1	1	3	3	1	2	10	8	81	23	25	10	12	13	16	99	1.8	2.83333	4	1	2.3125	2.99025	31.3786	154	126	72	12	73.8	437.8	4	4	1	1	1
565	265	2	38	4	1	1	9	4	4	2	1	0	0	0	0	0	1	1	2	0	2	9	14	31	19	25	12	13	13	16	98	6.2	4.5	10	3.33333	5.5	0.301	36.5443	0	135	111	48	47.7	341.7	3	5	1	0	2
566	266	1	67	1	1	3	7	1	2	5	1	1	1	1	0	1	0	4	2	1	3	10	16	40	21	21	3	13	20	16	94	0	3.33333	0	3.33333	1.875	3.25125	29.1071	0	166.5	159	27	45.9	398.4	4	3	0	0	1
570	267	2	60	5	1	1	12	1	2	5	1	0	0	0	0	0	0	0	3	1	3	5	14	68	21	26	10	12	14	15	98	7.4	4.33333	8	1.66667	5.25	3.7724	31.5994	0	95.6739	203.87	43.3478	31.8913	374.783	8	7	2	3	2
571	268	1	49	5	1	1	7	3	2	3	1	0	0	0	0	0	0	0	2	0	1	10	18	40	18	25	12	12	17	16	100	6	5	7	0	4.625	0.54895	35.4876	0	18	249	30	45.9	342.9	1	3	1	2	2
572	269	1	48	1	1	1	7	1	2	4	1	1	0	0	0	0	0	1	3	0	4	7	11	56	14	28	9	11	12	12	86	6.8	1.5	4.5	3.33333	3.875	1.0636	32.3851	196	189	168	21	18.9	592.9	4	4	2	1	1
573	270	2	61	1	1	1	10	3	3	6	1	1	0	0	1	0	0	2	2	1	1	9	14	25	16	25	12	9	15	16	93	5.4	6.16667	3.5	3.33333	5.0625	1.0983	30.6292	0	198	189	28	29.7	444.7	4	4	3	0	3
574	271	1	53	5	1	1	9	3	3	7	0	1	0	0	0	0	0	1	2	1	4	6	10	37	16	20	12	12	12	14	86	6.8	7	10	5.33333	7	4.29563	28.1849	189	85.5	150	26	41.4	491.9	1	1	3	2	2
575	272	1	17	4	1	4	6	5	6	7	1	0	0	0	0	0	0	0	4	0	4	6	9	65	15	21	6	10	12	15	79	1.4	0.833333	2.5	1.33333	1.3125	0.69555	31.9057	49	103.5	171	41	36	400.5	5	7	1	1	3
576	273	2	70	1	1	1	12	1	2	4	1	1	0	1	0	0	0	2	3	0	2	6	17	52	20	21	7	8	15	16	87	1.2	2.33333	3.5	1	1.875	0.53475	28.3424	0	126	84	66	41.4	317.4	10	8	1	1	2
579	274	2	50	4	1	1	8	2	3	2	1	1	0	0	0	1	0	2	3	1	2	10	9	78	15	22	12	10	12	15	86	7.8	9	8.5	4.33333	7.6875	6.5879	27.835	182	198	93	30	33.3	536.3	6	5	2	2	2
580	275	1	69	1	1	2	10	3	3	3	0	1	1	1	0	1	0	4	2	1	3	6	12	24	19	18	6	9	14	15	81	5.2	4.16667	4	3.33333	4.3125	1.0234	33.0744	0	0	168	56	50.4	274.4	7	3	1	0	1
581	276	2	60	1	1	4	10	3	2	3	0	1	0	0	0	1	0	2	2	1	2	8	14	44	21	27	8	8	15	15	94	3.6	3.83333	7	2.66667	3.9375	0.4057	31.8594	196	94.5	63	56	37.8	447.3	6	7	1	2	0
582	277	1	63	5	1	4	11	4	5	1	0	1	0	0	0	1	0	2	2	0	1	10	14	60	12	16	9	6	11	13	67	6.2	4.16667	9.5	7	6	2.7675	34.5627	141.12	60.48	100.8	33.6	60.48	396.48	7	7	2	3	0
584	278	2	60	5	1	4	9	3	5	1	1	0	0	0	0	1	1	2	2	1	2	6	16	33	15	20	8	10	13	13	79	9.2	8.16667	8.5	6.33333	8.1875	0.65275	30.7932	245	157.5	84	35	31.5	553	6	6	2	2	2
588	279	1	33	1	1	1	12	2	2	6	1	0	0	0	0	0	0	0	5	0	5	10	5	69	22	33	6	15	20	16	112	2.6	0	5	2.66667	1.9375	2.11925	33.8539	119	112.5	99	30	56.7	417.2	3	4	0	1	0
589	280	2	31	4	1	5	7	4	2	1	0	0	0	0	0	0	0	0	4	1	2	6	12	67	18	29	13	15	20	7	102	0	3.33333	10	0	2.5	1.4121	33.2997	98	126	63	21	75.6	383.6	7	8	0	1	0
590	281	2	61	5	1	1	7	3	4	2	1	0	0	1	0	0	0	1	3	0	3	8	10	48	15	31	9	15	18	16	104	6.8	1.5	8.5	1	3.9375	0.70125	33.2848	0	33.5455	201.273	46.7273	42.0545	323.6	8	8	1	2	2
591	282	2	32	1	4	5	10	2	2	2	1	0	0	0	0	0	0	0	5	1	4	10	5	90	17	23	12	8	13	15	88	4	2.5	7	1.66667	3.375	17.1038	28.5081	0	378	84	28	25.2	515.2	3	4	0	1	0
594	283	1	35	1	4	2	10	2	5	2	1	0	0	0	0	0	0	0	3	1	2	8	13	29	13	11	8	6	5	14	57	7.4	7.33333	10	7	7.625	7.1994	29.6251	245	126	105	28	37.8	541.8	9	7	2	3	2
595	284	2	37	4	4	4	7	4	6	7	0	1	0	0	0	0	0	1	3	1	4	7	12	20	15	21	9	9	12	16	82	6.4	5.5	9	3.66667	5.875	5.0393	34.9428	196	94.5	63	42	50.4	445.9	5	9	1	2	2
[truncated: 8 more columns]

## Sheet: Sheet3
Sociodemographics	SD1	gender
	SD2a	Age
	SD3	maritalStatus
	SD5	Race
	SD8	currentWork
	SD9	education
	SD10	residence
	SD11	liveWithIncome
	SD12	annualIncome
	SD13	hasCar
Clinical Factors	CF1-4,8	CVD
	CF5	Kidney
	CF6	Diabetes
	CF7	Lung
	CF9	Arthritis
	CF10	Depression
	CF_Com	Comorbid
Psychosocial Factors	PF01	Perceived Heath status
	PF02	Doing weight lose
	PF03	Satified body weight
	PF04-05	Healthy eating self-efficacy
	PF06-09	Perceived barriers about diet
	PF10-18	Exercise self-efficacy
Neighborhood Scale	NS1-5	Aesthetic quality
	NS6-12	Walking environment
	NS13-15	Availability of healthy foods
	NS16-18	Safety
	NS19-22	Social cohesion
	NS23-26	Violence
	NS_Total	Total
Dysfunctional Beliefs and Attitudes Sleep Scale	DBAS_F1	Consequences of insomnia
	DBAS_F2	Worry about sleep
	DBAS_F3	Sleep expectations
	DBAS_F4	Medication
	DBAS	Total
daily amount of servings fruits/vegetables	EATS	Daily amount of servings fruits/vegetables
Percentage Energy from Fat	ESTCALFAT	Percentage Energy from Fat
Total Weekly Activity	TWA_Vig	TWA_Vigorous
	TWA_Mod	TWA_Moderate
	TWA_Light	TWA_Light
	TWA_Sit	TWA_Sit
	TWA_Sleep	TWA_Sleep
	TWA_total	TWA_total
Screen Time	ST(Yester)	Yesterday Screen Hrs
	ST(Daily)	Daily Screen Hrs
Sleep Quality Index	PSQI_1	Subjective sleep quality
	PSQI_2	Sleep latency
	PSQI_3	Sleep Duration
	PSQI_4	Habitual sleep efficiency
	PSQI_5	Disturbances
	PSQI_6	Medication
	PSQI_7	Daytime dysfunction
	PSQI_Total	Total Sleep Quality Index
Sleep Hygiene	SleepHy	Sleep Hygiene
anthropometric data	Amdata	BMI
	Amdata	WHR

## Sheet: Coding book
	DateE	DateE	0000-00-00
		SubID	OOO	Subject Number
		DataID	OOO	Data Number for Analysis
	Sociodemographics					Clinical Factors					Psychosocial Factors					Neighborhood Scale					Dysfunctional Beliefs and Attitudes Sleep Scale					Eating at America's Table Study					Quick Food Scan					Estimate Fast Food and Beverage Consumption					Physical Activity Questionnaire					Screen Time
	A1	gender	1	Male		B1	heartFailure	1	Yes		pf01	health	1	Excellent		Nq01	trash	1~5	1: Strongly 2: Agree 3: Neutral 4: Disagree 5: Strongly disagree		DBAS01	DBAS01	1~10	Strongly disagree(1) ~ Strongly agree(10)		ET01	juiceFreq	0~9	[Freq] 0: Never 1: 1-3/mon 2: 1-2/week 3: 3-4/week 4: 5-6/week 5: 1/day 6: 2/day 7: 3/day 8: 4/day 9: 5more/day [Cup] Various		QFSq01	cereal	0~7	0: Never 1: <1/mon 2: 1-3/mon 3: 1-2/week 4: 3-4/week 5: 5-6/week 6: 1/day 7: >2/day		FFBC01	BF_Soda	1~9	1: Never 2: 1/mon 3: 2-3/mon 4: 1-2/week 5: 3-4/week 6: 5-6/week 7: 1/day 8: 2/day 9: >3/day		PAQ01	walkBlocks	OO	Blocks/day (Let 12 blocks = 1 mile)		ST1	st1yesterdayTV	0~8	hours per day
			2	Female				0	No				2	Very good		Nq02	noise	1~5			DBAS02	DBAS02	1~10			ET01a	juiceCup	0~3			QFSq02	milk	0~7			FFBC02	BF_diet	1~9			PAQ02	walkPace	1	casual or strolling (less than 2 mph)		ST2	st2dailyTV	0~8	hours per day
	A2	DOB (Date of Birth)	MM/DD/YY			B2	heartAttack	1	Yes				3	Good		Nq03	maintain	1~5			DBAS03	DBAS03	1~10			ET02	fruitFreq	0~3			QFSq03	eggs	0~7			FFBC03	BF_sports	1~9					2	average or normal (2 to 3 mph)		ST3	st3yesterdayGame	0~8	hours per day
	A2a	Age	OO					0	No				4	Fair		Nq04	interest	1~5			DBAS04	DBAS04	1~10			ET02a	fruitQuan	0~9			QFSq04	sausage	0~7			FFBC04	BF_sweetened	1~9					3	fairly brisk (3 to 4 mph)		ST4	st4dailyGame	0~8	hours per day
	A3	maritalStatus	1	Married		B3	angina	1	Yes				5	Poor		Nq05	attract	1~5			DBAS05	DBAS05	1~10			ET02b	fruitCup	0~3			QFSq05	butterBread	0~7			FFBC05	BF_milk	1~9					4	brisk or striding (4 mph or faster)		ST1+ST3	YesterdayScreenHrs	0~16	hours per day
			2	Widowed				0	No		pf02	weight	1	Yes		Nq06	active	1~5			DBAS06	DBAS06	1~10			ET03	lettuceFreq	0~9			QFSq06	juice	0~7			FFBC06	BF_coffee	1~9			PAQ03	stairs	OO	Flights/day (Let 1 flight = 10 steps)		ST2+ST4	DailyScreenHrs	0~16	hours per day
			3	Separated		B4	stroke	1	Yes				0	No		Nq07	exercise	1~5			DBAS07	DBAS07	1~10			ET03a	lettuceCup	0~3			QFSq07	fruit	0~7			FFBC07	BA_Soda	1~4	1: 0-1c/day 2: 2-4c/day 3: 5-8c/day 4: >8c/day		PAQ04_1a	activity1	Text	Sport, recreation, or other physical activity
			4	Never Married				0	No		pf03	satisfied	1	Not satisfied at all		Nq08	walk	1~5			DBAS08	DBAS08	1~10			ET04	friesFreq	0~9			QFSq08	beef	0~7			FFBC08	BA_diet	1~4			PAQ04_1t	times1	OOO	Number of times/year
			5	Divorced		B5	kidney	1	Yes				2	Not very satisfied		Nq09	shade	1~5			DBAS09	DBAS09	1~10			ET04a	friesCup	0~3			QFSq09	cheese	0~7			FFBC09	BA_water	1~4			PAQ04_1h	hours1	OOOO	Hours
			6	Other		B6	diabetes	0	No				3	Neutral		Nq10	easyWalk	1~5			DBAS10	DBAS10	1~10			ET05	potatoFreq	0~9			QFSq10	fries	0~7			FFBC10	FF_howOften	1~9			PAQ04_1m	min1	OOO	Minutes
			7	No answer/Don't know		B7	lung	2	No Answer/Don't Know				4	Somewhat satisfied		Nq11	otherWalki	1~5			DBAS11	DBAS11	1~10			ET05a	potatoCup	0~3			QFSq11	butterVeggie	0~7			FFBC11	FF_YesNo	1	Yes		PAQ04_1y	years1	OO	Years Participation
	A3OD	maritalStatusOD	Text	Other detail		B8	highBP	0/1/2					5	Very satisfied		Nq12	otherJoggi	1~5			DBAS12	DBAS12	1~10			ET06	beanFreq	0~9			QFSq12	mayonnaise	0~7					0	No		PAQ04_2a	activity2	Text	Sport, recreation, or other physical activity
	A4_1a	age1	OO			B9	arthritis	0/1/2			pf04	lessFat	1~5	Very little confidence(1) ~ A lot of confidence(5)		Nq13	freshFruit	1~5			DBAS13	DBAS13	1~10			ET06a	beanCup	0~3			QFSq13	saladDress	0~7			FFBC11a	FF_Traditional	1	1: Choice		PAQ04_2t	times2	OOO	Number of times/year
	A4_1r	relation1	Text			B10	Depression	0/1/2			pf05	moreFruit	1~5			Nq14	vegQuality	1~5			DBAS14	DBAS14	1~10			ET07	vegFreq	0~9			QFSq14	rice	0~7			FFBC11b	FF__Mexican	1			PAQ04_2h	hours2	OOOO	Hours
	A4_2a	age2	OO			B11	smoke	1	Yes(go to B11a)		pf06	afford	1~5	Strongly disagree(1) ~ Strongly agree(5)		Nq15	lowFat	1~5			DBAS15	DBAS15	1~10			ET07a	vegCup	0~3			QFSq15	butterRice	0~7			FFBC11c	FF_KFC	1			PAQ04_2m	min2	OOO	Minutes
	A4_2r	relation2	Text					0	No(go to B12)		pf07	prepare	1~5			Nq16	safeWalkin	1~5			DBAS16	DBAS16	1~10			ET08	sauceFreq	0~9			QFSq20	reducedFat	0	Didn't use		FFBC11d	FF_Sub	1			PAQ04_2y	years2	OO	Years Participation
	A4_3a	age3	OO					2	No Answer/Don't Know		pf08	order	1~5			Nq17	noViolence	1~5								ET08a	sauceCup	0~3					1	Almost never		FFBC11e	FF_Pizza	1			PAQ04_3a	activity3	Text	Sport, recreation, or other physical activity
	A4_3r	relation3	Text			B11a	Freq	1	Everyday		pf09	moreInfo	1~5			Nq18	noCrime	1~5								ET09	soupFreq	0~9					2	About 1/4		FFBC11f	FF_Asian	1			PAQ04_3t	times3	OOO	Number of times/year
	A4_4a	age4	OO					2	Sometimes		pf10	weather	0~10	Not confidence(0) ~ Very confidence(10)		Nq19	help	1~5								ET09a	soupCup	0~3					3	About 1/2		FFBC11g	FF_Donut	1			PAQ04_3h	hours3	OOOO	Hours
	A4_4r	relation4	Text					3	Don't Answer /Don't Know		pf11	bored	0~10			Nq20	getAlong	1~5								ET10	mixedVegFreq	0~9					4	About 3/4		FFBC11h	FF_Bagel	1			PAQ04_3m	min3	OOO	Minutes
	A4_5a	age5	OO			B11a	DailyCig	OO	cigarette(s)/day		pf12	pain	0~10			Nq21	trust	1~5															5	always		FFBC11i	FF_coffee	1			PAQ04_3y	years3	OO	Years Participation
	A4_5r	relation5	Text			B11a	DailyPack	OO	pack(s)/day		pf13	alone	0~10			Nq22	sameValue	1~5													QFSq30	diet	1	High		FFBC11j	FF_IceCream	1			PAQ04_4a	activity4	Text	Sport, recreation, or other physical activity
	A4_6a	age6	OO			B11a	Week	OO	days/week		pf14	notEnjoy	0~10			Nq23	gunFight	1~4	1: Often 2: Sometimes 3: Rarely 4: Never														2	Medium		FFBC11k	FF_SnackBar	1			PAQ04_4t	times4	OOO	Number of times/year
	A4_6r	relation6	Text			B11a	Month	OO	days/month		pf15	busy	0~10			Nq24	gangFight	1~4															3	Low		FFBC11l	FF_Other	1			PAQ04_4h	hours4	OOOO	Hours
	A4_7a	age7	OO			B11a	Year	OO	days/year		pf16	tired	0~10			Nq25	sexAssault	1~4																		FFBC11ld	FF_OtherD	1			PAQ04_4m	min4	OOO	Minutes
	A4_7r	relation7	Text			B12	AlcoholDays	OO	days/month		pf17	stressed	0~10			Nq26	rob	1~4																							PAQ04_4y	years4	OO	Years Participation
	A4_8a	age8	OO			B12	alcohol	1	Abstinence from alcohol drinks		pf18	depressed	0~10																												PAQ04_5a	activity5	Text	Sport, recreation, or other physical
	A4_8r	relation8	Text					2	Not Applicable																																PAQ04_5t	times5	OOO	Number of times/year
	A5	Race	1	African American/Black				3	Don't Answer/Don't Know																																PAQ04_5h	hours5	OOOO	Hours
			2	Asian		B13	Times	OO	Times																																PAQ04_5m	min5	OOO	Minutes
			3	White		B13	alcohol	1	Not Applicable																																PAQ04_5y	years5	OO	Years Participation
			4	Other				2	Don't Answer/Don't Know																																PAQ04_6a	activity6	Text	Sport, recreation, or other physical activity
			5	Don't Know																																					PAQ04_6t	times6	OOO	Number of times/year
	A5OD	raceOD	Text	Other detail																																					PAQ04_6h	hours6	OOOO	Hours
	A6	Hispanic	0	Non-Hispanic																																					PAQ04_6m	min6	OOO	Minutes
			1	Hispanic																																					PAQ04_6y	years6	OO	Years Participation
	A7	occupation	1	Clerical/Sales																																					PAQ05	viewPoint	1	I take enough exercise to keep healthy
			2	Professional																																							2	I ought to take more exercise
			3	Self-employed/independent business																																							3	Don't know
			4	Semi-Skilled (cashier)																																					PAQ06	sweat	1	Yes
			5	Craftsman/Foreman/Skilled (beauty)																																							0	No
			6	Members of Armed Forces																																					PAQ06a	wklySweats	OO	times per week
			7	Manager/Official/Proprietor																																					PAQ06b	wklyActivity	Text	kind of activity
			8	Laborer																																					PAQ06c	whyNot	Text	if PAQ06=0
			9	Service Workers																																					PAQ07	exertion10	0~10	0: Normal, 10: Maximal
			10	Housewife																																						exertion5
			11	Other																																					PAQ08A_1	vigWkDay	OO	Vigorous: Usual Weekday Hours/Day
			12	No Response/Don't Know																																					PAQ08A_2	vigWkEnd	OO	Vigorous: Usual Weekend Day Hours/Day
	A7OD	occupationOD	Text	Other detail																																					PAQ08B_1	modWkDay	OO	Moderate: Usual Weekday Hours/Day
	A8	currentWork	1	Working Full Time																																					PAQ08B_2	modWkEnd	OO	Moderate: Usual Weekend Day Hours/Day
			2	Working Part Time																																					PAQ08C_1	lightWkDay	OO	Light: Usual Weekday Hours/Day
			3	Retired																																					PAQ08C_2	lightWkEnd	OO	Light: Usual Weekend Day Hours/Day
			4	Unemployed																																					PAQ08D_1	sitWkDay	OO	Sitting: Usual Weekday Hours/Day
			5	Other																																					PAQ08D_2	sitWkEnd	OO	Sitting: Usual Weekend Day Hours/Day
			6	No Answer/Don't Know																																					PAQ08E_1	sleepWkDay	OO	sleep: Usual Weekday Hours/Day
	A8OD	currentWorkOD	Text	Other detail																																					PAQ08E_2	sleepWkEnd	OO	sleep: Usual Weekend Day Hours/Day
	A9	education	1	None																																					PAQ08T_1	totalWkDay	OO	Total: Usual Weekday Hours/Day
			2	Some Elementary School																																					PAQ08T_2	totalWkEnd	OO	Total: Usual Weekend Day Hours/Day
			3	Completed Elementary School
			4	Some Middle School
			5	Completed Middle School
			6	Some High School
			7	Hight School Graduate
			8	Vocational/Technical School
			9	Some College
			10	College Graduate
			11	Some Graduate School
			12	Graduate School
			13	No Answer/Don't Know
	A10	residence	1	Own a House
			2	Rent a House
			3	Rent an Apartment
			4	Other
			5	No Answer/Don't Know
	A10OD	residenceOD	Text	Other detail
	A11	liveWithIncome	1	Very Comfortable
			2	Comfortable
			3	It's OK
			4	Difficult to Manage
			5	Very Difficult
			6	No Answer/Don't Know
	A12	annualIncome	1	0-$19,999
			2	$20,000-$39,999
			3	$40,000-$59,999
			4	$60,000-$79,999
			5	$80,000-$99,999
			6	More thatn $100,000
			7	No Response/Don't Know
	A13	hasCar	0	No
			1	Yes
